# Supplementary material for: Experimental evidence for species-dependent responses in leaf shape to temperature: Implications for paleoclimate inference
Source: PLoS One. 2019 Jun 21;14(6):e0218884. doi: 10.1371/journal.pone.0218884 (PMC6588257; doi:10.1371/journal.pone.0218884)
Supplement: S1 Dataset — (XLSX) [file pone.0218884.s007.xlsx]

## Sheet: raw data
species	life form	temp treatment	leaf code	petiole area	blade area	leaf area	perimeter	internal area	internal perimeter	1o teeth	2o teeth	# teeth	# teeth / perimeter	# teeth / internal perimeter	# teeth / blade area	tooth area	average tooth area	tooth area / perimeter	tooth area / internal perimeter	tooth area / blade area	circularity	compactness	perimeter ratio	feret diameter (major length)	min feret (minor length)	major / minor axis	feret diameter ratio	perimeter / area	dissection index	fractal dimension	leaf mass	leaf thickness (try 1)	leaf thickness (try 2)	Leaf thickness average	plant means-->	species	life form	temp treatment	plant #	leaf area	perimeter	# teeth	# teeth / internal perimeter	# teeth / blade area	tooth area	average tooth area	tooth area / internal perimeter	tooth area / blade area	circularity
				(cm2)	(cm2)	(cm2)	(cm)	(cm2)	(cm)				(cm-1)	(cm-1)	(cm-2)	(cm2)	(cm2)	(cm)	(cm)					(cm)	(cm)			(cm-1)			(g)	(mm)	(mm)	(mm)						(cm2)	(cm)		(cm-1)	(cm-2)	(cm2)	(cm2)	(cm)
Acer negundo	sapling	warm	AN_H_1-1	0	4.227	4.227	15.015	4.195	14.698	2		2	0.1332	0.136073	0.473149	0.032	0.016	0.0021312	0.00217717	0.00757038	0.236	53.3358	1.02157	4.873	1.331	3.66116	0.476074	3.55216	2.06018	1.8208	0.0242	0.08	0.08	0.08		Acer negundo	sapling	warm	1	4.6496	16.3028	2.2	0.156098	0.547259	0.0262	0.0108667	0.00190847	0.00708435	0.2396
Acer negundo	sapling	warm	AN_H_1-2	0.005	3.018	3.023	12.74	2.951	12.316	3		3	0.235479	0.243586	0.994036	0.067	0.0223333	0.00525903	0.00544008	0.0222001	0.234	53.6909	1.03443	4.201	1.135	3.70132	0.467005	4.22134	2.06874	1.7914	0.0179	0.08	0.1	0.09		Acer negundo	sapling	warm	2	4.7632	15.9548	2.8	0.180041	0.57065	0.0724	0.0245667	0.0045411	0.0140573	0.2346
Acer negundo	sapling	warm	AN_H_1-3	0.002	8.188	8.19	20.463	8.169	20.084	2		2	0.0977374	0.0995818	0.24426	0.019	0.0095	0.000928505	0.000946027	0.00232047	0.246	51.1275	1.01887	5.862	2.16	2.71389	0.550873	2.49915	2.01732	1.8584	0.0282	0.08	0.08	0.08		Acer negundo	sapling	warm	3	7.7472	18.419	1.4	0.0804024	0.201432	0.044	0.0215333	0.00259543	0.0066544	0.2872
Acer negundo	sapling	warm	AN_H_1-4	0.001	3.903	3.904	13.338	3.89	13.278	2		2	0.149948	0.150625	0.512426	0.013	0.0065	0.000974659	0.000979063	0.00333077	0.276	45.5692	1.00452	4.602	1.342	3.42921	0.484466	3.41737	1.90452	1.8235	0.0281	0.12	0.1	0.11		Acer negundo	sapling	warm	4	5.1474	15.2418	2.6	0.174488	0.532362	0.1166	0.0365167	0.00775932	0.0217346	0.278
Acer negundo	sapling	warm	AN_H_1-5	0.003	6.535	3.904	19.958	6.535	19.958	0		2	0.149948	0.150625	0.512426	0	0	0	0	0	0.206	45.5692	1.00452	5.428	2.596	3.42921	0.484466	3.41737	1.90452	1.7983	0.0387	0.08	0.08	0.08		Acer negundo	sapling	warm	5	6.4292	20.068	2.2	0.119463	0.338509	0.0552	0.0222333	0.00313217	0.0084123	0.224
Acer negundo	sapling	warm	AN_H_2-1	0	3.912	3.904	15.712	3.897	15.617	2		2	0.149948	0.150625	0.512426	0.015	0.0075	0.00112461	0.00112969	0.0038432	0.199	45.5692	1.00452	4.491	1.365	3.42921	0.484466	3.41737	1.90452	1.8149	0.032	0.11	0.09	0.1		Acer negundo	sapling	warm	6	0.7218	4.885	0.6	0.134239	0.99663	0.001	0.001	0.00023628	0.00181798	0.3786
Acer negundo	sapling	warm	AN_H_2-2	0	4.614	4.614	14.183	4.544	13.844	2		2	0.141014	0.144467	0.433463	0.07	0.035	0.00493549	0.00505634	0.0151712	0.288	43.5972	1.02449	5.025	1.502	3.34554	0.482345	3.07391	1.86262	1.8359	0.0217	0.07	0.09	0.08		Acer negundo	sapling	warm	7	0.8704	5.63	0.4	0.0586158	0.394103	0.0004	0.0004	6.2422e-05	0.00035057	0.2646
Acer negundo	sapling	warm	AN_H_2-3	0	3.501	3.501	13.702	3.461	13.462	2		2	0.145964	0.148566	0.571265	0.04	0.02	0.00291928	0.00297133	0.0114253	0.234	53.6261	1.01783	4.269	1.295	3.29653	0.494567	3.91374	2.06577	1.7961	0.0266	0.09	0.1	0.095		mean	sapling	warm		4.33269	13.7859	1.74286	0.12905	0.511564	0.0451143	0.016731	0.00289074	0.00858736	0.272371
Acer negundo	sapling	warm	AN_H_2-4	0	5.336	5.336	17.63	5.239	16.996	3		3	0.170164	0.176512	0.562219	0.097	0.0323333	0.00550199	0.00570723	0.0181784	0.216	58.249	1.0373	5.585	1.618	3.45179	0.466702	3.30397	2.15298	1.8608	0.0295	0.1	0.1	0.1		s.e.m.	sapling	warm		1.00035	2.28782	0.361779	0.0174865	0.0951707	0.0156303	0.00501133	0.00100691	0.00277087	0.0197827
Acer negundo	sapling	warm	AN_H_2-5	0	6.461	6.461	18.547	6.321	17.855	5		5	0.269585	0.280034	0.773874	0.14	0.028	0.00754839	0.00784094	0.0216685	0.236	53.2412	1.03876	5.739	1.795	3.19721	0.499768	2.87061	2.05835	1.8481	0.0513	0.1	0.1	0.1		Acer negundo	sapling	cool	1	7.495	19.3514	2.8	0.150483	0.384208	0.0606	0.0196	0.00331739	0.00851266	0.251
Acer negundo	sapling	warm	AN_H_3-1	0.008	7.459	7.467	19.343	7.405	19.032	2		2	0.103397	0.105086	0.268132	0.054	0.027	0.00279171	0.00283733	0.00723958	0.251	50.1074	1.01634	6.173	1.84	3.35489	0.499496	2.59324	1.99792	1.8252	0.0328	0.04	0.05	0.045		Acer negundo	sapling	cool	2	8.7882	18.6262	2.8	0.159756	0.332991	0.0582	0.01985	0.00344381	0.00715001	0.3246
Acer negundo	sapling	warm	AN_H_3-2	0.002	8.984	8.986	18.709	8.979	18.626	1		1	0.0534502	0.0536884	0.111309	0.005	0.005	0.000267251	0.000268442	0.000556545	0.323	38.9524	1.00446	6.684	2.163	3.09015	0.50606	2.08248	1.7608	1.8509	0.0371	0.06	0.04	0.05		Acer negundo	sapling	cool	3	5.013	14.7398	3	0.227606	0.824445	0.0782	0.0234167	0.00522392	0.0152353	0.277
Acer negundo	sapling	warm	AN_H_3-3	0.003	6.091	6.094	16.582	5.963	15.722	3		3	0.180919	0.190815	0.49253	0.128	0.0426667	0.00771921	0.00814146	0.0210146	0.278	45.1202	1.0547	4.879	1.983	2.46041	0.57092	2.72238	1.89534	1.8253	0.0326	0.07	0.08	0.075		Acer negundo	sapling	cool	4	6.963	17.4138	3.4	0.247587	0.716939	0.2238	0.0586733	0.0141062	0.0304884	0.2794
Acer negundo	sapling	warm	AN_H_3-4	0.01	7.397	7.407	19.278	7.364	19.076	1		1	0.0518726	0.0524219	0.13519	0.033	0.033	0.0017118	0.00172992	0.00446127	0.25	50.1743	1.01059	6.249	1.758	3.55461	0.491435	2.60619	1.99954	1.833	0.0294	0.06	0.05	0.055		Acer negundo	sapling	cool	5	7.8682	19.253	3	0.184536	0.626826	0.116	0.0386667	0.00590542	0.016975	0.2386
Acer negundo	sapling	warm	AN_H_3-5	0.004	8.778	8.782	18.183	8.778	18.183	0		0	0	0	0	0	0	0	0	0	0.334	37.6476	1	6.522	2.143	3.0434	0.512709	2.07143	1.73126	1.8618	0.0315	0.05	0.05	0.05		Acer negundo	sapling	cool	6	3.5176	11.0058	4.2	0.429145	1.35302	0.141	0.03179	0.0138766	0.0383953	0.3576
Acer negundo	sapling	warm	AN_H_4-1	0	4.772	4.772	14.571	4.726	14.344	3		3	0.205888	0.209147	0.628667	0.046	0.0153333	0.00315696	0.00320692	0.00963956	0.282	44.4916	1.01583	4.931	1.46	3.3774	0.499885	3.05344	1.88163	1.8404	0.0268	0.1	0.16	0.13		Acer negundo	sapling	cool	7	7.3994	18.5662	3	0.182972	0.426793	0.2208	0.05216	0.0140972	0.0265915	0.2702
Acer negundo	sapling	warm	AN_H_4-2	0	6.154	6.154	15.913	5.866	15.006	4		4	0.251367	0.26656	0.649984	0.288	0.072	0.0180984	0.0191923	0.0467988	0.305	41.1478	1.06044	5.712	1.741	3.28087	0.490056	2.5858	1.80954	1.8306	0.0272	0.08	0.06	0.07		mean	sapling	cool		6.72063	16.9937	3.17143	0.226012	0.66646	0.128371	0.0348795	0.00856722	0.0204783	0.285486
Acer negundo	sapling	warm	AN_H_4-3	0.005	6.241	6.246	15.775	6.109	15.335	2		2	0.126783	0.130421	0.320461	0.132	0.066	0.00836767	0.00860776	0.0211505	0.315	39.8416	1.02869	5.276	1.835	2.8752	0.534504	2.52764	1.7813	1.8292	0.0344	0.09	0.08	0.085		s.e.m.	sapling	cool		0.688101	1.16407	0.187355	0.0363181	0.133519	0.0267245	0.00593496	0.00196107	0.00441635	0.0157817
Acer negundo	sapling	warm	AN_H_4-4	0	3.764	3.764	15.62	3.647	15.02	4		4	0.256082	0.266312	1.0627	0.117	0.02925	0.0074904	0.00778961	0.031084	0.194	64.8205	1.03995	4.531	1.405	3.22491	0.483154	4.14984	2.27118	1.7899	0.0174	0.04	0.06	0.05
Acer negundo	sapling	warm	AN_H_4-5	0	4.801	4.801	14.33	4.801	14.33	0		0	0	0	0	0	0	0	0	0	0.294	42.7721	1	5.004	1.471	3.40177	0.494087	2.98479	1.84491	1.8766	0.0286	0.13	0.08	0.105		Acer negundo	seed	warm	1	6.4526	10.0728	5.4	0.544511	1.38626	0.0816	0.0113905	0.00638887	0.00957299	0.6444
Acer negundo	sapling	warm	AN_H_5-1	0	6.91	6.91	15.286	6.812	14.379	3		3	0.196258	0.208638	0.434153	0.098	0.0326667	0.0064111	0.00681549	0.0141823	0.372	33.815	1.06308	4.51	2.293	1.96686	0.657684	2.21216	1.6404	1.8637	0.0372	0.11	0.1	0.105		Acer negundo	seed	warm	2	13.3327	17.0136	6	0.330087	0.482588	0.839	0.0853055	0.0371803	0.0359373	0.4978
Acer negundo	sapling	warm	AN_H_5-2	0.011	6.348	6.359	21.444	6.237	20.333	3		3	0.139899	0.147543	0.47259	0.111	0.037	0.00517627	0.00545911	0.0174858	0.173	72.3141	1.05464	5.647	1.8	3.13722	0.503885	3.37807	2.40095	1.8078	0.0481	0.12	0.08	0.1		Acer negundo	seed	warm	3	14.5144	16.8786	7.4	0.453102	0.508994	0.2792	0.0356727	0.0174729	0.0198561	0.6388
Acer negundo	sapling	warm	AN_H_5-3	0.005	4.802	4.807	19.362	4.786	19.204	1		1	0.0516476	0.0520725	0.208247	0.016	0.016	0.000826361	0.00083316	0.00333195	0.161	77.9877	1.00823	4.878	1.481	3.29372	0.507166	4.03207	2.49249	1.843	0.0316	0.09	0.08	0.085		Acer negundo	seed	warm	4	13.8258	17.2588	7	0.406541	0.504592	0.3374	0.0350082	0.0172843	0.019183	0.575
Acer negundo	sapling	warm	AN_H_5-4	0.005	6.166	6.171	26.048	6.149	25.72	2		2	0.0767813	0.0777605	0.324359	0.017	0.0085	0.000652641	0.000660964	0.00275705	0.114	109.949	1.01275	5.449	1.714	3.17911	0.514418	4.22446	2.95915	1.8596	0.0403	0.1	0.08	0.09		Acer negundo	seed	warm	5	17.9992	19.3692	9.6	0.521138	0.542553	0.6114	0.0560562	0.0316639	0.0293164	0.5912
Acer negundo	sapling	warm	AN_H_5-5	0	7.899	7.899	18.2	7.865	17.969	2		2	0.10989	0.111303	0.253197	0.034	0.017	0.00186813	0.00189215	0.00430434	0.3	41.9344	1.01286	5.683	2.313	2.45698	0.558038	2.30409	1.82676	1.8672	0.0433	0.11	0.1	0.105		Acer negundo	seed	warm	6	14.2934	16.983	9.8	0.633108	0.724202	0.713	0.0724822	0.0464687	0.0522576	0.618
Acer negundo	sapling	warm	AN_H_6-1	0	0.487	0.487	3.987	0.484	3.92	1		1	0.250815	0.255102	2.05339	0.003	0.003	0.000752445	0.000765306	0.00616016	0.385	32.641	1.01709	1.56	0.463	3.36933	0.504772	8.18686	1.61167	1.6743	0.0011	0.02	0.03	0.025		Acer negundo	seed	warm	8	11.6006	15.455	6.6	0.459013	0.577409	0.5962	0.0904406	0.0414559	0.0509763	0.6114
Acer negundo	sapling	warm	AN_H_6-2	0	0.919	0.919	6.009	0.918	5.976	1		1	0.166417	0.167336	1.08814	0.001	0.001	0.000166417	0.000167336	0.00108814	0.32	39.2906	1.00552	2.405	0.658	3.65502	0.449778	6.53863	1.76823	1.757	0.0027	0.04	0.04	0.04		mean	seed	warm		13.1455	16.1473	7.4	0.478214	0.675229	0.493971	0.0551937	0.0282736	0.0310142	0.596657
Acer negundo	sapling	warm	AN_H_6-3	0	0.783	0.783	4.842	0.783	4.842	0		0	0	0	0	0	0	0	0	0	0.419	29.9425	1	1.909	0.648	2.94599	0.523034	6.18391	1.54361	1.7058	0.0016	0.06	0.06	0.06		s.e.m.	seed	warm		1.33121	1.10171	0.64291	0.0372597	0.122377	0.101413	0.0110797	0.00558915	0.00617424	0.0188981
Acer negundo	sapling	warm	AN_H_6-4	0	0.857	0.857	5.554	0.857	5.554	0		0	0	0	0	0	0	0	0	0	0.349	35.9941	1	2.237	0.729	3.06859	0.46696	6.48075	1.69243	1.731	0.0024	0.04	0.06	0.05		Acer negundo	seed	cool	1	24.0618	25.9864	16	0.673583	0.661004	1.7866	0.111553	0.0749325	0.0737282	0.4376
Acer negundo	sapling	warm	AN_H_6-5	0.02	0.543	0.563	4.033	0.542	4.02	1		1	0.247954	0.248756	1.84162	0.001	0.001	0.000247954	0.000248756	0.00184162	0.42	28.89	1.00323	1.648	0.514	3.20623	0.51375	7.42726	1.54391	1.6913	0.0013	0.04	0.09	0.065		Acer negundo	seed	cool	2	34.827	30.566	14.8	0.523094	0.435392	2.345	0.164439	0.0829296	0.0689605	0.4648
Acer negundo	sapling	warm	AN_H_7-1	0	1.428	1.428	7.372	1.428	7.372	0		0	0	0	0	0	0	0	0	0	0.33	38.0577	1	2.773	0.947	2.92819	0.486261	5.16246	1.74027	1.6988	0.0074	0.07	0.06	0.065		Acer negundo	seed	cool	3	26.235	27.746	16.2	0.665388	0.654333	1.7708	0.116805	0.0736806	0.0685961	0.4314
Acer negundo	sapling	warm	AN_H_7-2	0	0.014	0.014	1.186	0.014	1.186	0		0	0	0	0	0	0	0	0	0	0.125	100.471	1	0.403	0.077	5.23377	0.331294	84.7143	2.82759	1.7502	0.0049	0.08	0.06	0.07		Acer negundo	seed	cool	4	20.2634	22.756	15.4	0.802844	0.976804	1.4418	0.11703	0.0659431	0.0715252	0.46
Acer negundo	sapling	warm	AN_H_7-3	0	0.914	0.914	7.279	0.914	7.298	1		1	0.137382	0.137024	1.09409	0	0	0	0	0	0.217	57.9692	0.997397	2.253	0.669	3.36771	0.478814	7.96389	2.1478	1.7382	0.0053	0.07	0.09	0.08		Acer negundo	seed	cool	6	6.2748	13.0146	14.8	1.28346	2.41882	0.4606	0.03294	0.041144	0.0769307	0.4624
Acer negundo	sapling	warm	AN_H_7-4	0.014	1.141	1.155	6.442	1.139	6.408	1		1	0.155231	0.156055	0.876424	0.002	0.002	0.000310463	0.00031211	0.00175285	0.345	35.9302	1.00531	2.471	0.8	3.08875	0.490765	5.64592	1.70127	1.8099	0.006	0.08	0.09	0.085		Acer negundo	seed	cool	8	5.7332	13.3288	21	1.82844	3.89162	0.298	0.0156434	0.0271945	0.0579742	0.3998
Acer negundo	sapling	warm	AN_H_7-5	0	0.841	0.841	5.871	0.841	5.871	0		0	0	0	0	0	0	0	0	0	0.306	40.9853	1	2.269	0.667	3.4018	0.456056	6.98098	1.80596	1.7105	0.0049	0.07	0.08	0.075		Acer negundo	seed	cool	9	9.5092	14.8318	13	1.03497	1.42384	0.5958	0.0479454	0.0480217	0.0666442	0.5316
																																				mean	seed	cool		18.1292	21.1757	15.8857	0.973112	1.49454	1.24266	0.0866224	0.0591208	0.0691942	0.455371
Acer negundo	sapling	cool	AN_C_1-1	0.004	6.449	6.453	17.932	6.317	17.075	4		4	0.223065	0.234261	0.620251	0.132	0.033	0.00736114	0.0077306	0.0204683	0.252	49.8306	1.05019	5.097	2.109	2.41679	0.562369	2.78059	1.99195	1.857	0.0458	0.1	0.1	0.1		s.e.m.	seed	cool		4.23355	2.78349	0.940979	0.172354	0.472981	0.298888	0.0206607	0.00777824	0.00228164	0.0153911
Acer negundo	sapling	cool	AN_C_1-2	0.015	6.987	7.002	18.326	6.936	17.982	3		3	0.163702	0.166834	0.429369	0.051	0.017	0.00278293	0.00283617	0.00729927	0.261	47.9638	1.01913	5.737	1.956	2.93303	0.520453	2.62287	1.95577	1.8437	0.0524	0.1	0.09	0.095
Acer negundo	sapling	cool	AN_C_1-3	0.003	8.305	8.308	20.944	8.285	20.821	2		2	0.0954927	0.0960569	0.240819	0.02	0.01	0.000954927	0.000960569	0.00240819	0.238	52.7986	1.00591	5.898	2.183	2.70179	0.55144	2.52185	2.05015	1.8739	0.063	0.11	0.09	0.1		Betula lenta	seed	warm	1	25.1218	32.8374	78	3.54799	3.43416	1.3794	0.0185524	0.0605864	0.0569449	0.2802
Acer negundo	sapling	cool	AN_C_1-4	0.002	8.429	8.431	20.59	8.357	20.19	3		3	0.145702	0.148588	0.355914	0.072	0.024	0.00349684	0.00356612	0.00854194	0.25	50.2844	1.01981	6.07	2.199	2.76035	0.539766	2.44276	2.00061	1.8651	0.0603	0.1	0.09	0.095		Betula lenta	seed	warm	2	25.0348	30.8422	68.8	3.1888	3.69415	1.6772	0.023764	0.0700719	0.0737899	0.298
Acer negundo	sapling	cool	AN_C_1-5	0	7.281	7.281	18.965	7.253	18.748	2		2	0.105457	0.106678	0.274688	0.028	0.014	0.0014764	0.00149349	0.00384563	0.254	49.3986	1.01157	5.727	1.954	2.93091	0.531647	2.60472	1.98268	1.854	0.0573	0.12	0.1	0.11		Betula lenta	seed	warm	3	16.5734	28.8718	69.6	3.76857	4.58479	1.1508	0.0163686	0.0612176	0.0731444	0.2436
Acer negundo	sapling	cool	AN_C_2-1	0.002	9.063	9.065	19.231	9.036	18.965	3		3	0.155998	0.158186	0.331016	0.027	0.009	0.00140398	0.00142368	0.00297915	0.308	40.7977	1.01403	6.484	2.035	3.18624	0.523957	2.12192	1.80203	1.8567	0.0661	0.12	0.1	0.11		Betula lenta	seed	warm	4	28.9594	36.5618	70	2.8662	2.67365	1.819	0.0265181	0.0717758	0.06436	0.2646
Acer negundo	sapling	cool	AN_C_2-2	0.001	9.462	9.463	20.725	9.438	20.565	2		2	0.0965018	0.0972526	0.211372	0.024	0.012	0.00115802	0.00116703	0.00253646	0.277	45.39	1.00778	6.449	2.264	2.8485	0.538241	2.19034	1.90063	1.8569	0.0719	0.12	0.1	0.11		Betula lenta	seed	warm	5	19.1822	27.5794	62.2	3.30883	3.79434	1.1836	0.0189248	0.0600285	0.065644	0.3002
Acer negundo	sapling	cool	AN_C_2-3	0	10.266	10.266	21.031	10.221	20.887	2		2	0.0950977	0.0957533	0.194818	0.045	0.0225	0.0021397	0.00215445	0.0043834	0.292	43.0843	1.00689	7.146	2.119	3.37235	0.505933	2.04861	1.85163	1.8654	0.0772	0.12	0.12	0.12		Betula lenta	seed	warm	6	15.6002	25.7764	66.4	3.70006	4.69146	0.965	0.0153563	0.0542553	0.0700406	0.2878
Acer negundo	sapling	cool	AN_C_2-4	0.109	7.939	8.048	17.768	7.828	17.086	4		4	0.225124	0.23411	0.503842	0.111	0.02775	0.00624719	0.00649655	0.0139816	0.316	39.2274	1.03992	5.693	2.32	2.45388	0.562287	2.23807	1.7789	1.854	0.0595	0.11	0.12	0.115		Betula lenta	seed	warm	7	16.5222	26.4798	68	3.7531	4.50668	1.0016	0.0150111	0.0536469	0.0622554	0.2872
Acer negundo	sapling	cool	AN_C_2-5	0.022	7.077	7.099	14.376	6.993	14.053	3		3	0.208681	0.213478	0.423908	0.084	0.028	0.00584307	0.00597737	0.0118694	0.43	29.1125	1.02298	4.328	2.43	1.78107	0.694651	2.03137	1.52443	1.8634	0.0366	0.1	0.08	0.09		Betula lenta	seed	warm	8	20.7286	28.6108	62.6	3.07449	3.46285	1.2368	0.0208835	0.0613699	0.0702301	0.2978
Acer negundo	sapling	cool	AN_C_3-1	0.012	6.903	6.915	17.114	6.724	16.422	4		4	0.233727	0.243576	0.579458	0.179	0.04475	0.0104593	0.0109	0.0259308	0.296	42.3556	1.04214	5.373	2.173	2.47262	0.552248	2.47921	1.8375	1.8422	0.0351	0.1	0.08	0.09		Betula lenta	seed	warm	9	17.8602	28.778	62.6	3.22472	3.71146	1.1256	0.018759	0.058049	0.0667901	0.265
Acer negundo	sapling	cool	AN_C_3-2	0	5.573	5.573	17.081	5.483	16.508	3		3	0.175634	0.18173	0.53831	0.09	0.03	0.00526901	0.0054519	0.0161493	0.24	52.3525	1.03471	4.843	1.956	2.47597	0.550028	3.06496	2.0411	1.8057	0.0264	0.06	0.06	0.06		Betula lenta	seed	warm	10	13.3788	23.8042	60.8	3.63305	4.54308	0.8208	0.0138292	0.0493274	0.0621229	0.2968
Acer negundo	sapling	cool	AN_C_3-3	0.004	5.287	5.291	14.458	5.197	14.113	3		3	0.207498	0.21257	0.56743	0.09	0.03	0.00622493	0.0063771	0.0170229	0.318	39.5074	1.02445	4.606	1.97	2.33807	0.563508	2.73463	1.77378	1.8287	0.0257	0.08	0.08	0.08		mean	seed	warm		19.8962	29.0142	66.9	3.40658	3.90966	1.23598	0.0187967	0.0600329	0.0665322	0.28212
Acer negundo	sapling	cool	AN_C_3-4	0.006	5.847	5.853	16.954	5.837	16.833	2		2	0.117966	0.118814	0.342056	0.01	0.005	0.000589831	0.000594071	0.00171028	0.256	49.1095	1.00719	5.087	1.986	2.56143	0.536639	2.89961	1.97788	1.8262	0.0286	0.07	0.04	0.055		s.e.m.	seed	warm		1.57959	1.16081	1.63795	0.100049	0.207556	0.0987747	0.00127133	0.00219818	0.00169181	0.0059498
Acer negundo	sapling	cool	AN_C_3-5	0.001	1.432	1.433	8.092	1.41	7.867	3		3	0.370737	0.38134	2.09497	0.022	0.00733333	0.00271873	0.00279649	0.0153631	0.275	45.6947	1.0286	2.643	0.866	3.05196	0.511071	5.65084	1.90757	1.742	0.0059	0.08	0.08	0.08		Betula lenta	seed	cool	1	12.4588	23.2332	63	4.22467	5.3629	0.8368	0.013216	0.054798	0.0681265	0.2864
Acer negundo	sapling	cool	AN_C_4-1	0.031	2.147	2.178	9.421	2.102	8.888	4		4	0.424583	0.450045	1.86306	0.045	0.01125	0.00477656	0.00506301	0.0209595	0.304	40.7508	1.05997	2.891	1.237	2.33711	0.576018	4.38798	1.81374	1.7483	0.0083	0.04	0.04	0.04		Betula lenta	seed	cool	2	21.4802	31.8056	71.2	3.69303	3.99733	1.6328	0.0244175	0.0792124	0.0808341	0.2498
Acer negundo	sapling	cool	AN_C_4-2	0.061	5.567	5.628	15.627	5.402	14.54	4		4	0.255967	0.275103	0.71852	0.165	0.04125	0.0105586	0.011348	0.0296389	0.287	43.3907	1.07476	4.271	2.071	2.06229	0.626762	2.80708	1.86836	1.8376	0.0278	0.06	0.06	0.06		Betula lenta	seed	cool	3	10.4234	24.6656	56	4.02256	5.81963	1.113	0.0265767	0.0770386	0.105724	0.2238
Acer negundo	sapling	cool	AN_C_4-3	0.007	8.762	8.769	20.672	8.726	20.371	1		1	0.0483746	0.0490894	0.114129	0.036	0.036	0.00174149	0.00176722	0.00410865	0.258	48.7321	1.01478	6.175	2.314	2.66854	0.541119	2.35928	1.97004	1.8549	0.0594	0.1	0.12	0.11		Betula lenta	seed	cool	4	25.269	26.203	23.6	1.42758	1.81391	3.0524	0.169206	0.128607	0.119536	0.3658
Acer negundo	sapling	cool	AN_C_4-4	0.008	9.38	9.388	22.837	9.153	21.253	3		3	0.131366	0.141157	0.319829	0.227	0.0756667	0.00994001	0.0106808	0.0242004	0.226	55.5527	1.07453	6.321	2.401	2.63265	0.54696	2.43465	2.10345	1.8616	0.0508	0.08	0.1	0.09		Betula lenta	seed	cool	5	15.2964	23.551	63	3.86049	5.5789	1.0992	0.018793	0.0600694	0.0771094	0.3162
Acer negundo	sapling	cool	AN_C_4-5	0.067	8.785	8.852	18.512	8.139	15.502	5		5	0.270095	0.322539	0.569152	0.646	0.1292	0.0348963	0.041672	0.0735344	0.322	38.7138	1.19417	5.494	2.781	1.97555	0.611065	2.10723	1.76188	1.8666	0.0585	0.08	0.1	0.09		Betula lenta	seed	cool	6	11.3068	22.3448	52.2	3.57144	5.57485	1.0174	0.0218156	0.0645433	0.0915844	0.2716
Acer negundo	sapling	cool	AN_C_5-1	0.013	19.341	19.354	34.652	19.151	34.327	3		3	0.0865751	0.0873948	0.155111	0.19	0.0633333	0.00548309	0.005535	0.00982369	0.202	62.042	1.00947	9.827	3.309	2.96978	0.505149	1.79163	2.22272	1.8431	0.0264	0.08	0.1	0.09		Betula lenta	seed	cool	7	8.7486	20.1916	46.8	3.96878	8.35438	0.9752	0.0216111	0.0714361	0.126973	0.2366
Acer negundo	sapling	cool	AN_C_5-2	0.115	9.227	9.342	21.284	9.012	20.754	3		3	0.140951	0.14455	0.325133	0.215	0.0716667	0.0101015	0.0103594	0.0233012	0.256	48.4916	1.02554	5.33	3.052	1.7464	0.647065	2.30671	1.9766	1.8454	0.0491	0.09	0.1	0.095		Betula lenta	seed	cool	8	15.7582	25.0644	60	3.37578	4.4174	1.2022	0.0214407	0.0644051	0.0800937	0.2984
Acer negundo	sapling	cool	AN_C_5-3	0	3.217	3.217	14.181	3.176	13.989	3		3	0.211551	0.214454	0.932546	0.041	0.0136667	0.00289119	0.00293087	0.0127448	0.201	62.5119	1.01373	3.969	1.4	2.835	0.509917	4.40814	2.23037	1.7803	0.0172	0.1	0.06	0.08		Betula lenta	seed	cool	9	11.8134	22.0716	71	4.54696	6.38645	0.962	0.0142032	0.0605336	0.083343	0.3022
Acer negundo	sapling	cool	AN_C_5-4	0.001	2.8	2.801	11.894	2.729	11.43	3		3	0.252228	0.262467	1.07143	0.071	0.0236667	0.0059694	0.00621172	0.0253571	0.249	50.506	1.04059	3.844	1.253	3.06784	0.491279	4.24786	2.00514	1.7718	0.0135	0.08	0.08	0.08		Betula lenta	seed	cool	10	9.0464	22.3228	58.2	4.42756	7.40777	1.0564	0.0206125	0.0769335	0.120535	0.225
Acer negundo	sapling	cool	AN_C_5-5	0.011	4.616	4.627	14.254	4.553	14.031	3		3	0.210467	0.213812	0.649913	0.063	0.021	0.00441981	0.00449006	0.0136482	0.285	43.9111	1.01589	4.437	1.792	2.476	0.547035	3.08795	1.87154	1.7863	0.0241	0.08	0.1	0.09		mean	seed	cool		14.1601	24.1454	56.5	3.71189	5.47135	1.29474	0.0351893	0.0737577	0.0953858	0.27758
Acer negundo	sapling	cool	AN_C_6-1	0.055	5.018	5.073	14.576	4.896	13.376	4		4	0.274424	0.299043	0.79713	0.122	0.0305	0.00836992	0.00912081	0.0243125	0.297	41.8805	1.08971	3.997	1.97	2.02893	0.635848	2.90474	1.83556	1.8191	0.0288	0.08	0.08	0.08		s.e.m.	seed	cool		1.72168	1.00946	4.37318	0.279049	0.574598	0.206552	0.0149472	0.00663201	0.00666873	0.0143509
Acer negundo	sapling	cool	AN_C_6-2	0.021	2.997	3.018	9.511	2.942	8.96	4		4	0.420566	0.446429	1.33467	0.055	0.01375	0.00578278	0.00613839	0.0183517	0.416	29.9732	1.0615	3.205	1.493	2.14668	0.611627	3.17351	1.54981	1.8186	0.0153	0.07	0.1	0.085
Acer negundo	sapling	cool	AN_C_6-3	0.029	5.017	5.046	12.563	4.671	10.986	5		5	0.397994	0.455125	0.996612	0.346	0.0692	0.0275412	0.0314946	0.0689655	0.399	31.278	1.14355	4.06	2.014	2.01589	0.624313	2.50409	1.58222	1.8206	0.0295	0.1	0.1	0.1		Carpinus caroliniana	sapling	warm	1	7.6572	14.4744	130.6	12.0397	22.2825	0.1526	0.00112931	0.0127726	0.0210382	0.4296
Acer negundo	sapling	cool	AN_C_6-4	0.025	2.333	2.358	8.442	2.196	7.669	4		4	0.473821	0.52158	1.71453	0.137	0.03425	0.0162284	0.0178641	0.0587227	0.411	30.2236	1.1008	2.742	1.295	2.11737	0.631916	3.61852	1.55913	1.7627	0.0116	0.07	0.06	0.065		Carpinus caroliniana	sapling	warm	2	8.843	16.186	155.8	11.8558	18.1752	0.1734	0.00113063	0.0130189	0.0197217	0.421
Acer negundo	sapling	cool	AN_C_6-5	0.012	2.081	2.093	9.937	2.036	9.444	4		4	0.402536	0.423549	1.92215	0.045	0.01125	0.00452853	0.00476493	0.0216242	0.265	47.1782	1.0522	2.91	1.086	2.67956	0.560979	4.77511	1.94319	1.7653	0.0077	0.04	0.06	0.05		Carpinus caroliniana	sapling	warm	3	9.9142	16.642	147.2	10.9453	15.6411	0.1522	0.00107719	0.0114147	0.016324	0.4384
Acer negundo	sapling	cool	AN_C_7-1	0.013	10.837	10.85	23.987	10.775	23.561	2		2	0.0833785	0.084886	0.184553	0.062	0.031	0.00258473	0.00263147	0.00572114	0.237	53.0301	1.01808	6.762	2.338	2.89222	0.549661	2.21344	2.0555	1.8782	0.709	0.12	0.09	0.105		Carpinus caroliniana	sapling	warm	4	12.4198	20.2916	111.6	7.41677	9.05674	0.3194	0.00291542	0.0211722	0.0257881	0.387
Acer negundo	sapling	cool	AN_C_7-2	0.078	8.786	8.864	18.286	8.007	15.612	5		5	0.273433	0.320266	0.569087	0.779	0.1558	0.0426009	0.0498975	0.0886638	0.33	37.7231	1.17128	4.876	2.972	1.64065	0.688979	2.08127	1.74028	1.8515	0.0557	0.12	0.08	0.1		Carpinus caroliniana	sapling	warm	5	13.3716	19.6456	148.8	9.59083	11.1794	0.2676	0.00180917	0.0173206	0.0201505	0.435
Acer negundo	sapling	cool	AN_C_7-3	0.053	7.121	7.174	15.542	6.891	14.329	4		4	0.257367	0.279154	0.561719	0.23	0.0575	0.0147986	0.0160514	0.0322988	0.37	33.6707	1.08465	4.779	2.476	1.93013	0.63241	2.18256	1.64298	1.8521	0.0258	0.04	0.03	0.035		Carpinus caroliniana	sapling	warm	6	11.755	19.8824	135	9.02848	12.2827	0.2646	0.00211587	0.0166917	0.0218963	0.3698
Acer negundo	sapling	cool	AN_C_7-4	0.006	5.961	5.967	17.504	5.938	17.271	2		2	0.11426	0.115801	0.335514	0.023	0.0115	0.00131399	0.00133171	0.00385841	0.244	51.3474	1.01349	4.97	1.781	2.79057	0.554596	2.93642	2.02243	1.8357	0.0391	0.08	0.08	0.08		Carpinus caroliniana	sapling	warm	7	6.5746	13.5464	70.6	6.49053	11.19	0.2296	0.00351094	0.0214575	0.0371151	0.4434
Acer negundo	sapling	cool	AN_C_7-5	0.002	4.14	4.142	17.512	4.13	17.429	2		2	0.114207	0.114751	0.483092	0.01	0.005	0.000571037	0.000573756	0.00241546	0.17	74.0391	1.00476	4.087	1.539	2.65562	0.561895	4.22995	2.4279	1.842	0.0262	0.09	0.1	0.095		mean	sapling	warm		10.0765	17.2383	128.514	9.6239	14.2582	0.222771	0.0019555	0.016264	0.0231477	0.417743
																																				s.e.m.	sapling	warm		0.961525	1.03327	11.1181	0.810765	1.76942	0.0246329	0.00036261	0.00153218	0.00256051	0.0106655
Acer negundo	seed	warm	AN_HS_1-1	0.125	11.607	11.732	14.911	11.511	14.546	8		8	0.536517	0.549979	0.689239	0.096	0.012	0.0064382	0.00659975	0.00827087	0.656	18.9514	1.02509	4.195	3.679	1.14026	0.921317	1.28466	1.23464	1.9057	0.0324	0.05	0.04	0.045		Carpinus caroliniana	sapling	cool	1	13.1274	21.2172	188.6	11.8537	15.7698	0.356	0.00186854	0.0214869	0.0274796	0.3558
Acer negundo	seed	warm	AN_HS_1-2	0.124	6.717	6.841	11.91	6.538	11.587	7		7	0.587741	0.604125	1.04213	0.179	0.0255714	0.0150294	0.0154483	0.0266488	0.595	20.735	1.02788	4.27	2.517	1.69646	0.691173	1.77311	1.29634	1.8575	0.0153	0.04	0.02	0.03		Carpinus caroliniana	sapling	cool	2	8.5638	16.3028	164.4	13.1045	19.6911	0.1624	0.000982081	0.0128262	0.0190207	0.3996
Acer negundo	seed	warm	AN_HS_1-3	0.112	11.318	11.43	14.137	11.187	13.743	7		7	0.495155	0.50935	0.618484	0.131	0.0187143	0.00926646	0.00953213	0.0115745	0.712	17.4851	1.02867	4.021	3.725	1.07946	0.948733	1.24907	1.18541	1.8939	0.0317	0.04	0.04	0.04		Carpinus caroliniana	sapling	cool	3	8.052	15.935	191.2	15.4905	26.1225	0.1164	0.000605511	0.00929502	0.0154784	0.3804
Acer negundo	seed	warm	AN_HS_1-4	0.006	1.459	1.465	5.501	1.457	5.493	3		3	0.545355	0.54615	2.0562	0.002	0.000666667	0.00036357	0.0003641	0.0013708	0.606	20.656	1.00146	2.121	0.994	2.1338	0.643922	3.77039	1.28472	1.7306	0.0025	0.03	0.03	0.03		Carpinus caroliniana	sapling	cool	4	7.986	14.9972	189.8	16.24	26.8526	0.1782	0.00128693	0.0147773	0.0229187	0.437
Acer negundo	seed	warm	AN_HS_1-5	0.003	0.792	0.795	3.905	0.792	3.899	2		2	0.512164	0.512952	2.52525	0	0	0	0	0	0.653	19.1812	1.00154	1.539	0.702	2.19231	0.653732	4.93056	1.23781	1.821	0.0017	0.04	0.02	0.03		Carpinus caroliniana	sapling	cool	5	13.2678	21.0308	171.2	10.6883	13.4249	0.254	0.00150197	0.0156115	0.0191986	0.3742
Acer negundo	seed	warm	AN_HS_2-1	0	6.51	6.51	12.116	6.468	11.905	3		3	0.247606	0.251995	0.460829	0.042	0.014	0.00346649	0.00352793	0.00645161	0.557	22.5495	1.01772	3.88	2.436	1.59278	0.742017	1.86114	1.33957	1.9019	0.0125	0.02	0.04	0.03		Carpinus caroliniana	sapling	cool	6	6.4834	13.5838	166	15.1408	29.1378	0.0992	0.000623211	0.00821428	0.0150463	0.4328
Acer negundo	seed	warm	AN_HS_2-2	0.0005418	2.641	2.64154	7.89	2.641	7.88	1		1	0.126743	0.126904	0.378644	0	0	0	0	0	0.533	23.5666	1.00127	3.093	1.258	2.45866	0.592931	2.9875	1.36958	1.792	0.0038	0.02	0.02	0.02		Carpinus caroliniana	sapling	cool	7	10.6294	16.8712	188.2	15.8627	31.5902	0.206	0.00122582	0.0128912	0.0199906	0.389
Acer negundo	seed	warm	AN_HS_2-3	0	6.82	6.82	14.518	6.728	14.213	5		5	0.3444	0.351791	0.733138	0.092	0.0184	0.00633696	0.00647295	0.0134897	0.407	30.905	1.02146	5.075	2.252	2.25355	0.580646	2.12874	1.56823	1.8385	0.012	0.02	0.02	0.02		mean	sapling	cool		9.72997	17.134	179.914	14.0543	23.227	0.196029	0.00115629	0.0135861	0.0198761	0.395543
Acer negundo	seed	warm	AN_HS_2-4	0.231	26.156	26.387	26.655	23.412	23.513	10		10	0.375164	0.425297	0.382321	2.744	0.2744	0.102945	0.116701	0.104909	0.463	26.9257	1.13363	7.074	5.51	1.28385	0.819379	1.01908	1.47024	1.914	0.0932	0.04	0.04	0.04		s.e.m.	sapling	cool		1.00741	1.10437	4.57589	0.821799	2.63042	0.0331721	0.000173656	0.00166386	0.00162525	0.0113708
Acer negundo	seed	warm	AN_HS_2-5	0.288	24.017	24.305	23.889	22.7	22.247	11		11	0.460463	0.494449	0.458009	1.317	0.119727	0.05513	0.059199	0.0548362	0.529	23.4801	1.07381	7.363	5.076	1.45055	0.755524	0.99467	1.3751	1.9151	0.0846	0.04	0.04	0.04
Acer negundo	seed	warm	AN_HS_3-1	0	15.381	15.381	17.17	15.223	17.117	6		6	0.349447	0.350529	0.390092	0.158	0.0263333	0.0092021	0.00923059	0.0102724	0.656	19.1671	1.0031	5.77	3.611	1.5979	0.766958	1.11631	1.23502	1.9019	0.0372	0.04	0.04	0.04		Ostrya virginiana	sapling	warm	1	12.9466	26.8202	122.4	7.58482	9.56212	0.4126	0.00342882	0.0257949	0.032472	0.226
Acer negundo	seed	warm	AN_HS_3-2	0.003	13.148	13.151	15.682	13.089	15.356	6		6	0.382604	0.390727	0.456343	0.059	0.00983333	0.00376228	0.00384215	0.00448737	0.672	18.7001	1.02123	5.125	3.463	1.47993	0.798437	1.19273	1.22002	1.8872	0.0321	0.04	0.04	0.04		Ostrya virginiana	sapling	warm	2	14.0844	23.319	73.4	4.36147	5.25526	0.5204	0.00720286	0.0305831	0.036545	0.3248
Acer negundo	seed	warm	AN_HS_3-3	0	12.329	12.329	15.919	11.713	14.683	8		8	0.502544	0.544848	0.648877	0.616	0.077	0.0386959	0.0419533	0.0499635	0.611	20.5543	1.08418	4.891	3.597	1.35974	0.810068	1.29118	1.27893	1.8838	0.0347	0.04	0.02	0.03		Ostrya virginiana	sapling	warm	3	12.9194	24.5222	98.2	6.22885	7.82246	0.3384	0.00343231	0.0211591	0.0259711	0.2702
Acer negundo	seed	warm	AN_HS_3-4	0	17.71	17.71	19.148	17.332	18.145	11		11	0.574473	0.606228	0.621118	0.378	0.0343636	0.019741	0.0208322	0.0213439	0.607	20.7028	1.05528	5.702	4.162	1.37001	0.832793	1.0812	1.28354	1.9189	0.0455	0.04	0.04	0.04		Ostrya virginiana	sapling	warm	4	18.2674	28.5812	111.8	5.98128	6.62163	0.5516	0.00487935	0.0288786	0.0309634	0.2786
Acer negundo	seed	warm	AN_HS_3-5	0	14.001	14.001	16.474	13.816	16.078	6		6	0.36421	0.373181	0.428541	0.185	0.0308333	0.0112298	0.0115064	0.0132133	0.648	19.3838	1.02463	5.545	3.534	1.56904	0.761435	1.17663	1.24198	1.887	0.0345	0.04	0.03	0.035		Ostrya virginiana	sapling	warm	5	23.3924	35.4934	110.4	4.77666	4.70113	0.861	0.00841494	0.0375867	0.0377916	0.2436
Acer negundo	seed	warm	AN_HS_4-1	0.011	12.957	12.968	16.349	12.896	16.33	7		7	0.428161	0.428659	0.540249	0.061	0.00871429	0.00373112	0.00373546	0.00470788	0.609	20.6115	1.00116	5.999	3.188	1.88174	0.677349	1.26179	1.28125	1.8895	0.0339	0.04	0.04	0.04		mean	sapling	warm		16.322	27.7472	103.24	5.78662	6.79252	0.5368	0.00547166	0.0288005	0.0327486	0.26864
Acer negundo	seed	warm	AN_HS_4-2	0.261	21.759	22.02	23.552	20.471	21.528	13		13	0.55197	0.603865	0.597454	1.288	0.0990769	0.0546875	0.0598291	0.0591939	0.493	25.1906	1.09402	7.52	4.046	1.85863	0.704119	1.0824	1.42431	1.9018	0.0556	0.06	0.02	0.04		s.e.m.	sapling	warm		2.02179	2.13972	8.3889	0.570878	0.880276	0.0895494	0.00100854	0.00271852	0.00211001	0.0168831
Acer negundo	seed	warm	AN_HS_4-3	0	9.053	9.053	13.82	8.946	13.428	4		4	0.289436	0.297885	0.441842	0.107	0.02675	0.0077424	0.00796842	0.0118193	0.596	21.0971	1.02919	4.514	2.731	1.65287	0.752125	1.52657	1.29571	1.8704	0.0216	0.04	0.02	0.03		Ostrya virginiana	sapling	cool	1	10.9004	23.0918	132	8.66167	12.2541	0.4024	0.00344195	0.0262989	0.0369798	0.2578
Acer negundo	seed	warm	AN_HS_4-4	0.01	10.45	10.46	15.479	10.289	14.818	7		7	0.452226	0.472398	0.669856	0.161	0.023	0.0104012	0.0108652	0.0154067	0.548	22.9063	1.04461	5.365	2.868	1.87064	0.680223	1.48124	1.35077	1.8754	0.0277	0.02	0.04	0.03		Ostrya virginiana	sapling	cool	2	14.1022	30.44	84.8	4.84067	6.0556	0.8444	0.010323	0.0481831	0.05992	0.1918
Acer negundo	seed	warm	AN_HS_4-5	0.006	14.622	14.628	17.094	14.552	17.399	4		4	0.234	0.229898	0.27356	0.07	0.0175	0.004095	0.00402322	0.00478731	0.629	19.9757	0.98247	6.259	3.398	1.84197	0.689513	1.16906	1.26106	1.8961	0.039	0.04	0.04	0.04		Ostrya virginiana	sapling	cool	3	17.9642	28.9268	97.8	5.2389	5.58194	0.7658	0.00797079	0.0406356	0.0427412	0.2702
Acer negundo	seed	warm	AN_HS_5-1	0.031	13.477	13.508	17.416	13.312	17.012	7		7	0.401929	0.411474	0.519403	0.165	0.0235714	0.00947405	0.00969904	0.0122431	0.558	22.4546	1.02375	5.862	3.264	1.79596	0.707465	1.29228	1.33828	1.8924	0.0318	0.03	0.03	0.03		Ostrya virginiana	sapling	cool	4	5.385	18.4342	97.4	9.56138	19.7854	0.3378	0.0038396	0.0328402	0.0649403	0.198
Acer negundo	seed	warm	AN_HS_5-2	0.009	16.043	16.052	18.68	15.68	17.766	9		9	0.481799	0.506586	0.560992	0.363	0.0403333	0.0194325	0.0204323	0.0226267	0.578	21.7383	1.05145	6.116	3.773	1.62099	0.739183	1.16437	1.31562	1.8911	0.0359	0.04	0.03	0.035		Ostrya virginiana	sapling	cool	5	17.0142	27.7012	123	6.53729	7.30302	0.4378	0.00375888	0.0231244	0.025693	0.28
Acer negundo	seed	warm	AN_HS_5-3	0.015	15.163	15.178	17.949	14.793	17.292	10		10	0.557134	0.578302	0.6595	0.37	0.037	0.020614	0.0213972	0.0244015	0.591	21.2259	1.03799	5.962	3.525	1.69135	0.737344	1.18374	1.3003	1.9147	0.0334	0.02	0.02	0.02		mean	sapling	cool		13.0732	25.7188	107	6.96798	10.196	0.55764	0.00586684	0.0342164	0.0460549	0.23956
Acer negundo	seed	warm	AN_HS_5-4	0.006	18.525	18.531	19.738	18.136	18.902	9		9	0.455973	0.47614	0.48583	0.389	0.0432222	0.0197082	0.0205798	0.0209987	0.598	21.0236	1.04423	6.601	4.049	1.63028	0.735859	1.06548	1.29366	1.9052	0.0472	0.04	0.04	0.04		s.e.m.	sapling	cool		2.28409	2.19633	8.80523	0.929918	2.67389	0.103042	0.00139135	0.00460374	0.00726926	0.0185946
Acer negundo	seed	warm	AN_HS_5-5	0.035	26.692	26.727	23.063	24.922	20.531	13		13	0.563673	0.633189	0.487037	1.77	0.136154	0.0767463	0.0862111	0.066312	0.631	19.9013	1.12333	6.996	5.624	1.24395	0.833835	0.864042	1.25927	1.9239	0.0623	0.04	0.03	0.035
Acer negundo	seed	warm	AN_HS_6-1	0	17.691	17.691	18.526	16.299	17.229	10		10	0.539782	0.580417	0.565259	1.392	0.1392	0.0751376	0.080794	0.0786841	0.648	19.4004	1.07528	6.395	3.82	1.67408	0.742148	1.0472	1.24251	1.9042	0.0383	0.02	0.02	0.02		Quercus rubra	seed	warm	1	36.295	27.1472	7.6	0.302974	0.2404					0.6158
Acer negundo	seed	warm	AN_HS_6-2	0.027	17.321	17.348	18.539	17.256	18.213	9		9	0.485463	0.494153	0.5196	0.065	0.00722222	0.00350612	0.00356888	0.00375267	0.633	19.8118	1.0179	5.907	4.29	1.37692	0.795633	1.07032	1.25659	1.8959	0.0382	0.03	0.02	0.025		Quercus rubra	seed	warm	2	26.6044	24.4174	8.2	0.345519	0.31255					0.5592
Acer negundo	seed	warm	AN_HS_6-3	0.013	10.464	10.477	14.777	9.69	13.105	11		11	0.7444	0.839374	1.05122	0.774	0.0703636	0.0523787	0.0590614	0.0739679	0.602	20.8418	1.12758	4.769	3.149	1.51445	0.765854	1.41218	1.28864	1.8872	0.0237	0.02	0.03	0.025		Quercus rubra	seed	warm	3	55.2248	35.0106	9.2	0.272618	0.171395					0.5626
Acer negundo	seed	warm	AN_HS_6-4	0.056	13.667	13.723	18.045	13.178	17.374	8		8	0.443336	0.460458	0.585352	0.489	0.061125	0.0270989	0.0281455	0.0357796	0.527	23.7282	1.03862	5.668	3.612	1.56921	0.737479	1.32033	1.37694	1.8836	0.038	0.03	0.03	0.03		Quercus rubra	seed	warm	4	36.5888	28.2554	10.4	0.476073	0.699323					0.5346
Acer negundo	seed	warm	AN_HS_6-5	0	12.228	12.228	15.028	11.383	13.904	10	1	11	0.731967	0.791139	0.899575	0.845	0.0845	0.0562284	0.0607739	0.0691037	0.68	18.4692	1.08084	4.997	3.326	1.50241	0.78963	1.22898	1.21232	1.9051	0.0305	0.02	0.02	0.02		Quercus rubra	seed	warm	5	31.8108	26.5296	8.2	0.315982	0.258446					0.5668
Acer negundo	seed	warm	AN_HS_8-1	0.014	10.702	10.716	14.511	10.264	13.369	6		6	0.413479	0.448799	0.560643	0.438	0.073	0.030184	0.0327624	0.0409269	0.639	19.65	1.08542	4.451	3.382	1.31609	0.829877	1.35591	1.2513	1.8732	0.0223	0.02	0.02	0.02		Quercus rubra	seed	warm	6	37.8104	30.3354	10.8	0.36628	0.287444					0.508
Acer negundo	seed	warm	AN_HS_8-2	0	11.823	11.823	15.172	11.6	14.634	5		5	0.329554	0.34167	0.422905	0.223	0.0446	0.0146981	0.0152385	0.0188615	0.645	19.4696	1.03676	5.131	3.308	1.55109	0.756166	1.28326	1.24473	1.8768	0.0264	0.04	0.02	0.03		Quercus rubra	seed	warm	11	13.4266	17.3602	6.6	0.376235	0.534711					0.534
Acer negundo	seed	warm	AN_HS_8-3	0	11.705	11.705	15.271	11.133	14.25	7		7	0.458385	0.491228	0.598035	0.572	0.0817143	0.0374566	0.0401404	0.048868	0.631	19.9234	1.07165	5.013	3.224	1.5549	0.770093	1.30466	1.25915	1.9035	0.0246	0.02	0.02	0.02		mean	seed	warm		33.9658	27.008	8.71429	0.350812	0.357752					0.554429
Acer negundo	seed	warm	AN_HS_8-4	0.004	12.97	12.974	15.904	11.914	14.426	6		6	0.377264	0.415916	0.462606	1.056	0.176	0.0663984	0.0732012	0.0814187	0.644	19.4957	1.10245	5.088	3.646	1.3955	0.798813	1.22621	1.24575	1.8913	0.0256	0.02	0.03	0.025		s.e.m.	seed	warm		4.78023	2.05118	0.570475	0.0249856	0.0712697					0.012887
Acer negundo	seed	warm	AN_HS_8-5	0.107	10.678	10.785	16.417	9.986	15.064	9		9	0.548212	0.597451	0.842854	0.692	0.0768889	0.0421514	0.0459373	0.0648061	0.498	24.9901	1.08982	5.343	2.854	1.87211	0.693553	1.53746	1.41724	1.8762	0.0259	0.06	0.04	0.05		Quercus rubra	seed	cool	1	29.7502	28.9658	11.2	0.417013	0.394878					0.444
																																				Quercus rubra	seed	cool	2	75.8994	41.2418	12.2	0.307332	0.169192					0.555
Acer negundo	seed	cool	AN_CS_1-1	0.135	15.567	15.702	20.403	14.085	17.482	11		11	0.539136	0.629219	0.706623	1.482	0.134727	0.0726364	0.0847729	0.0952014	0.47	26.5114	1.16709	6.286	4.048	1.55287	0.711309	1.31066	1.45877	1.8942	0.0606	0.04	0.06	0.05		Quercus rubra	seed	cool	3	75.0518	50.0264	16.6	0.368161	0.234241					0.3826
Acer negundo	seed	cool	AN_CS_1-2	0.23	19.653	19.883	22.515	18.812	20.152	13		13	0.577393	0.645097	0.661477	0.841	0.0646923	0.0373529	0.0417328	0.0427924	0.487	25.4954	1.11726	7.313	4.241	1.72436	0.688019	1.14563	1.43269	1.9001	0.0624	0.04	0.03	0.035		Quercus rubra	seed	cool	4	57.6212	37.5624	7.4	0.201828	0.129695					0.5136
Acer negundo	seed	cool	AN_CS_1-3	0.454	34.087	34.541	32.594	31.036	28.17	26		26	0.797693	0.922968	0.762754	3.051	0.117346	0.0936062	0.108307	0.0895063	0.403	30.7567	1.15705	8.745	6.448	1.35623	0.758338	0.9562	1.57485	1.9118	0.081	0.04	0.03	0.035		Quercus rubra	seed	cool	5	62.056	44.0694	16.2	0.390985	0.266233					0.4048
Acer negundo	seed	cool	AN_CS_1-4	0.374	34.903	35.277	34.213	32.34	29.862	22		22	0.64303	0.736722	0.630318	2.563	0.1165	0.074913	0.0858281	0.0734321	0.375	33.1811	1.1457	8.846	6.628	1.33464	0.757624	0.980231	1.63363	1.9078	0.0826	0.03	0.02	0.025		Quercus rubra	seed	cool	6	42.8992	34.8016	10.4	0.313228	0.256651					0.437
Acer negundo	seed	cool	AN_CS_1-5	0.196	14.71	14.906	20.207	13.714	18.437	8		8	0.395902	0.43391	0.543848	0.996	0.1245	0.0492899	0.0540218	0.067709	0.453	27.3932	1.096	5.017	4.195	1.19595	0.868343	1.37369	1.48625	1.8933	0.0336	0.05	0.04	0.045		Quercus rubra	seed	cool	7	31.3126	36.0824	19.4	0.606508	0.633061					0.3
Acer negundo	seed	cool	AN_CS_2-1	0.375	33.657	34.032	30.01	30.197	27.092	14	1	15	0.499833	0.553669	0.445673	3.46	0.247143	0.115295	0.127713	0.102802	0.47	26.4633	1.10771	8.401	6.526	1.28731	0.783552	0.891642	1.45923	1.9264	0.0924	0.06	0.04	0.05		mean	seed	cool		53.5129	38.9643	13.3429	0.372151	0.297707					0.433857
Acer negundo	seed	cool	AN_CS_2-2	0.474	46.759	47.233	38.705	44.005	35.618	17		17	0.43922	0.477287	0.363566	2.754	0.162	0.0711536	0.0773205	0.0588978	0.392	31.7167	1.08667	9.131	8.174	1.11708	0.849297	0.827755	1.59672	1.9306	0.115	0.04	0.04	0.04		s.e.m.	seed	cool		7.27866	2.58746	1.58368	0.047306	0.0642452					0.0318242
Acer negundo	seed	cool	AN_CS_2-3	0.06	31.788	31.848	28.105	29.416	25.453	18	1	19	0.676036	0.746474	0.59771	2.372	0.131778	0.0843978	0.0931914	0.0746194	0.506	24.8019	1.10419	8.669	5.981	1.44942	0.73456	0.884139	1.4062	1.9243	0.0788	0.04	0.04	0.04
Acer negundo	seed	cool	AN_CS_2-4	0.016	15.151	15.167	18.681	14.255	17.835	6		6	0.321182	0.336417	0.396013	0.896	0.149333	0.0479632	0.0502383	0.059138	0.546	23.0091	1.04743	6.735	3.411	1.97449	0.65248	1.23299	1.35386	1.8839	0.0337	0.03	0.05	0.04		Carpinus caroliniana	seed	warm	1	12.138	20.2758	50	3.37039	4.26592	0.7758	0.0166043	0.054289	0.0710547	0.3594
Acer negundo	seed	cool	AN_CS_2-5	0.4	45.455	45.855	37.329	43.212	33.89	17		17	0.45541	0.501623	0.373996	2.243	0.131941	0.0600873	0.0661847	0.0493455	0.41	30.3883	1.10148	9.166	7.687	1.1924	0.833621	0.82123	1.56189	1.9257	0.1063	0.04	0.04	0.04		Carpinus caroliniana	seed	warm	2	7.4724	14.0022	30.2	2.74227	4.97694	0.4778	0.0151188	0.0407005	0.0685849	0.4474
Acer negundo	seed	cool	AN_CS_3-1	0.409	38.781	39.19	33.51	36.729	30.435	18		18	0.537153	0.591424	0.464145	2.052	0.114	0.0612355	0.0674224	0.0529125	0.434	28.6532	1.10103	9.947	6.515	1.52678	0.710151	0.864083	1.51796	1.9286	0.1102	0.04	0.02	0.03		Carpinus caroliniana	seed	warm	3	10.4842	20.0716	44.4	3.23881	4.26102	0.8158	0.0198537	0.060908	0.0815794	0.3256
Acer negundo	seed	cool	AN_CS_3-2	0.006	17.512	17.518	19.911	16.213	17.62	10		10	0.502235	0.567537	0.571037	1.299	0.1299	0.0652403	0.073723	0.0741777	0.555	22.6309	1.13002	6.034	3.912	1.54243	0.782694	1.13699	1.34221	1.9054	0.047	0.04	0.04	0.04		Carpinus caroliniana	seed	warm	4	3.2478	8.9208	21	3.06254	7.99984	0.3092	0.0142496	0.042499	0.105043	0.4796
Acer negundo	seed	cool	AN_CS_3-3	0.215	24.483	24.698	25.859	22.655	22.239	18		18	0.696083	0.809389	0.735204	1.828	0.101556	0.0706911	0.0821979	0.0746641	0.46	27.0746	1.16278	7.234	5.426	1.33321	0.775189	1.0562	1.47426	1.9099	0.0838	0.06	0.04	0.05		Carpinus caroliniana	seed	warm	5	14.0946	24.0708	41.8	2.61059	3.03507	1.2414	0.0319147	0.0776483	0.0895964	0.3202
Acer negundo	seed	cool	AN_CS_3-4	0.194	28.827	29.021	29.342	26.157	24.987	14		14	0.477132	0.560291	0.485656	2.67	0.190714	0.0909958	0.106856	0.0926215	0.421	29.6666	1.17429	8.227	5.987	1.37414	0.738873	1.01787	1.54165	1.9052	0.0966	0.06	0.04	0.05		Carpinus caroliniana	seed	warm	6	8.5738	16.9718	33.4	2.53203	3.92703	0.7612	0.0256766	0.0595246	0.0932737	0.3582
Acer negundo	seed	cool	AN_CS_3-5	0.071	20.677	20.748	30.108	19.672	26.306	21		21	0.697489	0.798297	1.01562	1.005	0.0478571	0.0333798	0.0382042	0.0486047	0.287	43.6906	1.14453	6.558	5.237	1.25224	0.78374	1.45611	1.86781	1.8882	0.0515	0.06	0.02	0.04		Carpinus caroliniana	seed	warm	7	12.0774	19.104	41.2	2.71154	3.35072	0.8174	0.0228509	0.0565283	0.0737907	0.4102
Acer negundo	seed	cool	AN_CS_4-1	0.275	24.709	24.984	24.091	23.184	20.9	21		21	0.871695	1.00478	0.849893	1.525	0.072619	0.0633016	0.0729665	0.0617184	0.535	23.2299	1.15268	6.244	5.696	1.09621	0.903282	0.974989	1.36717	1.9139	0.0617	0.04	0.04	0.04		mean	seed	warm		9.72689	17.631	37.4286	2.89546	4.54522	0.742657	0.0208955	0.056014	0.0832746	0.3858
Acer negundo	seed	cool	AN_CS_4-2	0.38	36.176	36.556	31.913	33.181	29.261	9		9	0.282017	0.307577	0.248784	2.995	0.332778	0.0938489	0.102355	0.0827897	0.446	27.8597	1.09063	8.099	7.12	1.1375	0.84237	0.882159	1.49676	1.9216	0.0867	0.04	0.04	0.04		s.e.m.	seed	warm		1.37477	1.86485	3.71084	0.123625	0.624292	0.11118	0.00241593	0.00469223	0.00505145	0.0231838
Acer negundo	seed	cool	AN_CS_4-3	0.121	17.918	18.039	22.312	16.76	20.766	15	1	16	0.717103	0.77049	0.892957	1.158	0.0772	0.0519003	0.0557642	0.0646277	0.452	27.5972	1.07445	6.53	4.532	1.44086	0.733919	1.24523	1.48692	1.8937	0.0749	0.06	0.02	0.04		Carpinus caroliniana	seed	cool	1	8.5986	19.5758	73.6	5.83903	8.99305	0.5898	0.0106492	0.0456766	0.0681051	0.2802
Acer negundo	seed	cool	AN_CS_4-4	0.126	8.943	9.069	15.269	8.124	13.708	13		13	0.851398	0.948351	1.45365	0.819	0.063	0.0536381	0.0597461	0.09158	0.482	25.7076	1.11388	4.513	3.128	1.44277	0.752956	1.70737	1.44034	1.862	0.0231	0.04	0.03	0.035		Carpinus caroliniana	seed	cool	2	13.6872	23.3738	61.2	3.79699	4.4588	0.8022	0.0147842	0.0503912	0.0594841	0.3176
Acer negundo	seed	cool	AN_CS_4-5	0.158	12.511	12.669	20.195	11.799	18.311	18		18	0.89131	0.983016	1.43873	0.712	0.0395556	0.0352563	0.0388837	0.0569099	0.385	32.1918	1.10289	6.035	3.73	1.61796	0.665501	1.61418	1.61062	1.8648	0.0441	0.04	0.04	0.04		Carpinus caroliniana	seed	cool	3	13.7538	24.1954	79.4	5.08348	6.19187	0.8434	0.0114824	0.0526334	0.06191	0.2916
Acer negundo	seed	cool	AN_CS_6-1	0.543	8.199	8.742	16.364	7.911	14.947	21		21	1.2833	1.40496	2.56129	0.288	0.0137143	0.0175996	0.0192681	0.0351262	0.385	30.6315	1.0948	4.532	2.825	1.60425	0.736157	1.99585	1.61214	1.8377	0.0206	0.01	0.01	0.01		Carpinus caroliniana	seed	cool	4	12.7742	21.797	69	4.46878	5.44934	0.7974	0.0125174	0.0520184	0.0630386	0.3428
Acer negundo	seed	cool	AN_CS_6-2	0	5.547	5.547	12.206	5.008	10.486	14		14	1.14698	1.33511	2.52389	0.539	0.0385	0.0441586	0.0514019	0.0971696	0.468	26.8589	1.16403	3.669	2.497	1.46936	0.72433	2.20047	1.46197	1.8425	0.0091	0.02	0.02	0.02		Carpinus caroliniana	seed	cool	5	8.1564	17.1784	63	5.18554	7.9481	0.5472	0.00975888	0.0445184	0.0665853	0.3484
Acer negundo	seed	cool	AN_CS_6-3	0.022	5.013	5.035	12.463	4.501	10.369	14		14	1.12333	1.35018	2.79274	0.512	0.0365714	0.0410816	0.049378	0.102134	0.406	30.8493	1.20195	3.58	2.362	1.51566	0.707248	2.48614	1.57025	1.828	0.0086	0.02	0.01	0.015		Carpinus caroliniana	seed	cool	6	10.2704	18.6468	55.6	4.22688	5.86431	0.697	0.0137471	0.0513975	0.0683256	0.3688
Acer negundo	seed	cool	AN_CS_6-4	0.022	7.519	7.541	14.195	6.802	12.29	14	1	15	1.05671	1.2205	1.99495	0.717	0.0512143	0.0505107	0.0583401	0.0953584	0.469	26.7203	1.155	4.299	2.841	1.5132	0.720779	1.88788	1.46033	1.8665	0.0135	0.03	0.01	0.02		Carpinus caroliniana	seed	cool	7	18.8754	28.1576	71	3.84107	3.97226	1.2316	0.0183678	0.0650902	0.064857	0.2968
Acer negundo	seed	cool	AN_CS_6-5	0.007	4.502	4.509	9.845	4.255	9.037	10		10	1.01574	1.10656	2.22124	0.247	0.0247	0.0250889	0.0273321	0.0548645	0.584	21.4957	1.08941	3.268	2.142	1.52568	0.733184	2.18681	1.3089	1.8401	0.0075	0.02	0.01	0.015		mean	seed	cool		12.3023	21.8464	67.5429	4.63454	6.12539	0.786943	0.0130439	0.0516751	0.0646151	0.320886
Acer negundo	seed	cool	AN_CS_8-1	0.035	9.761	9.796	18.009	9.405	15.721	30		30	1.66583	1.90828	3.07346	0.356	0.0118667	0.0197679	0.0226449	0.0364717	0.378	33.1078	1.14554	4.366	3.652	1.19551	0.808902	1.845	1.62606	1.8592	0.0197	0.02	0.02	0.02		s.e.m.	seed	cool		1.40142	1.4215	3.06616	0.287879	0.68119	0.0853119	0.00110312	0.00253513	0.00125373	0.0125707
Acer negundo	seed	cool	AN_CS_8-2	0.02	5.266	5.286	13.969	5.023	12.514	16		16	1.14539	1.27857	3.03836	0.243	0.0151875	0.0173957	0.0194183	0.0461451	0.339	36.9151	1.11627	3.169	2.604	1.21697	0.818646	2.65268	1.7172	1.7911	0.0101	0.03	0.02	0.025
Acer negundo	seed	cool	AN_CS_8-3	0.024	5.839	5.863	14.317	5.583	12.513	26	1	27	1.88587	2.15776	4.62408	0.256	0.00984615	0.0178808	0.0204587	0.0438431	0.358	34.961	1.14417	3.445	2.824	1.2199	0.793096	2.45196	1.67139	1.8336	0.0107	0.02	0.01	0.015
Acer negundo	seed	cool	AN_CS_8-4	0.006	3.114	3.12	9.516	2.87	7.797	16	1	17	1.78646	2.18033	5.45922	0.244	0.01525	0.025641	0.0312941	0.0783558	0.432	29.0238	1.22047	2.804	1.73	1.62081	0.710811	3.05588	1.52121	1.7654	0.0055	0.02	0.02	0.02
Acer negundo	seed	cool	AN_CS_8-5	0.004	4.597	4.601	10.833	4.206	9.275	15		15	1.38466	1.61725	3.263	0.391	0.0260667	0.0360934	0.0421563	0.0850555	0.492	25.5062	1.16798	3.402	2.113	1.61003	0.711454	2.35654	1.4253	1.8563	0.0083	0.03	0.01	0.02
Acer negundo	seed	cool	AN_CS_9-1	0.07	12.64	12.71	18.213	11.896	14.85	17		17	0.933399	1.14478	1.34494	0.744	0.0437647	0.0408499	0.050101	0.0588608	0.479	26.0986	1.22646	4.454	4.06	1.09704	0.903187	1.4409	1.44512	1.8833	0.0373	0.04	0.02	0.03
Acer negundo	seed	cool	AN_CS_9-2	0.058	13.426	13.484	17.484	12.873	14.923	16		16	0.915122	1.07217	1.19172	0.553	0.0345625	0.0316289	0.0370569	0.0411887	0.552	22.6706	1.17161	4.819	4.005	1.20325	0.85982	1.30225	1.34605	1.8794	0.0383	0.02	0.02	0.02
Acer negundo	seed	cool	AN_CS_9-3	0.035	8.026	8.061	13.879	7.254	11.576	10		10	0.720513	0.863856	1.24595	0.772	0.0772	0.0556236	0.0666897	0.0961874	0.524	23.8961	1.19895	4.166	2.882	1.44552	0.769007	1.72925	1.38199	1.8777	0.0222	0.02	0.02	0.02
Acer negundo	seed	cool	AN_CS_9-4	0.016	6.371	6.387	11.895	5.963	10.307	12		12	1.00883	1.16426	1.88353	0.408	0.034	0.0343001	0.0395847	0.0640402	0.566	22.153	1.15407	3.761	2.489	1.51105	0.758229	1.86705	1.3294	1.8566	0.0173	0.03	0.02	0.025
Acer negundo	seed	cool	AN_CS_9-5	0.022	6.882	6.904	12.688	6.38	10.755	10		10	0.788146	0.9298	1.45307	0.502	0.0502	0.0395649	0.046676	0.0729439	0.537	23.3177	1.17973	3.834	2.636	1.45448	0.773309	1.84365	1.36437	1.8415	0.0182	0.02	0.02	0.02
Betula lenta	seed	warm	BL_H_1-1	0.158	34.327	34.485	38.912	32.558	26.729	85		85	2.18442	3.18007	2.47618	1.769	0.0208118	0.0454616	0.0661828	0.0515338	0.285	43.9073	1.4558	10.137	5.108	1.98453	0.653673	1.13357	1.87353	1.9171	0.2524	0.16	0.17	0.165
Betula lenta	seed	warm	BL_H_1-2	0.156	36.97	37.126	37.471	34.925	27.098	72	1	73	1.94817	2.69393	1.97457	2.045	0.0284028	0.0545755	0.0754668	0.0553151	0.331	37.8192	1.3828	10.281	5.349	1.92204	0.668742	1.01355	1.73846	1.9185	0.208	0.09	0.11	0.1
Betula lenta	seed	warm	BL_H_1-3	0.098	15.671	15.769	27.258	14.663	18.139	65		65	2.38462	3.58344	4.14779	1.008	0.0155077	0.03698	0.0555709	0.0643226	0.265	47.1177	1.50273	7.111	3.436	2.06956	0.630125	1.73939	1.94241	1.8778	0.0795	0.19	0.1	0.145
Betula lenta	seed	warm	BL_H_1-4	0.092	15.884	15.976	27.351	14.768	18.444	58		58	2.12058	3.14465	3.65147	1.116	0.0192414	0.0408029	0.0605075	0.0702594	0.267	46.8251	1.48292	7.061	3.472	2.0337	0.638738	1.72192	1.93592	1.8814	0.0933	0.1	0.1	0.1
Betula lenta	seed	warm	BL_H_1-5	0.102	22.151	22.253	33.195	21.192	21.215	109		109	3.28363	5.13787	4.92077	0.959	0.00879817	0.0288899	0.0452039	0.0432938	0.253	49.5173	1.56469	8.15	4.084	1.99559	0.653118	1.49858	1.98962	1.9156	0.1744	0.14	0.16	0.15
Betula lenta	seed	warm	BL_H_2-1	0.051	8.964	9.015	19.234	8.174	14.048	54		54	2.80753	3.84396	6.0241	0.79	0.0146296	0.0410731	0.0562358	0.0881303	0.304	41.0368	1.36916	5.405	2.716	1.99006	0.626819	2.14569	1.81223	1.851	0.032	0.06	0.05	0.055
Betula lenta	seed	warm	BL_H_2-2	0	51.716	51.716	44.176	48.706	33.882	72		72	1.62984	2.12502	1.39222	3.01	0.0418056	0.0681365	0.0888377	0.0582025	0.333	37.7353	1.30382	12.341	6.606	1.86815	0.657532	0.854204	1.73288	1.9312	0.3147	0.16	0.08	0.12
Betula lenta	seed	warm	BL_H_2-3	0	32.409	32.409	37.22	30.373	27.322	82		82	2.20312	3.00124	2.53016	2.036	0.0248293	0.0547018	0.0745187	0.0628221	0.294	42.7452	1.36227	10.089	5.032	2.00497	0.636707	1.14845	1.84433	1.9055	0.2301	0.24	0.16	0.2
Betula lenta	seed	warm	BL_H_2-4	0.049	16.105	16.154	26.804	14.873	19.441	64		64	2.3877	3.29201	3.97392	1.232	0.01925	0.0459633	0.0633712	0.076498	0.282	44.4753	1.37874	7.78	3.351	2.3217	0.582929	1.66433	1.88414	1.9023	0.0611	0.08	0.22	0.15
Betula lenta	seed	warm	BL_H_2-5	0.057	15.823	15.88	26.777	14.505	19.556	72		72	2.68887	3.68173	4.55034	1.318	0.0183056	0.0492213	0.0673962	0.0832965	0.277	45.1516	1.36925	7.556	3.341	2.2616	0.595098	1.69228	1.89895	1.8779	0.0744	0.09	0.05	0.07
Betula lenta	seed	warm	BL_H_3-1	0.098	19.211	19.309	32.124	17.901	21.053	74		74	2.30357	3.51494	3.85196	1.31	0.0177027	0.0407795	0.0622239	0.0681901	0.234	53.4441	1.52586	8.04	3.899	2.06207	0.616707	1.67217	2.06752	1.8863	0.1369	0.1	0.1	0.1
Betula lenta	seed	warm	BL_H_3-2	0.078	6.752	6.83	18.872	6.107	11.326	48		48	2.54345	4.23804	7.109	0.645	0.0134375	0.0341776	0.0569486	0.0955273	0.238	52.1453	1.66625	4.329	2.336	1.85317	0.681205	2.79502	2.04879	1.8545	0.0312	0.14	0.09	0.115
Betula lenta	seed	warm	BL_H_3-3	0.038	18.636	18.674	31.034	17.455	20.402	71		71	2.28781	3.48005	3.80983	1.181	0.0166338	0.038055	0.0578865	0.063372	0.243	51.5749	1.52113	7.866	3.837	2.05004	0.619897	1.66527	2.02795	1.8892	0.0995	0.18	0.06	0.12
Betula lenta	seed	warm	BL_H_3-4	0.109	17.333	17.442	27.338	16.067	19.291	69		69	2.52396	3.5768	3.98085	1.266	0.0183478	0.0463092	0.0656265	0.0730399	0.291	42.8487	1.41714	7.315	3.632	2.01404	0.644227	1.57722	1.85236	1.895	0.1145	0.1	0.1	0.1
Betula lenta	seed	warm	BL_H_3-5	0	20.612	20.612	34.991	19.26	21.324	86		86	2.45777	4.03301	4.17233	1.352	0.0157209	0.0386385	0.0634027	0.0655929	0.212	59.4008	1.64092	8.347	4.071	2.05036	0.61374	1.6976	2.17416	1.9011	0.1478	0.08	0.14	0.11
Betula lenta	seed	warm	BL_H_4-1	0.057	37.765	37.822	41.944	35.559	29.103	74	2	76	1.81194	2.61141	2.01245	2.206	0.0298108	0.0525939	0.0757997	0.0584139	0.27	46.5152	1.44123	11.14	5.366	2.07603	0.622934	1.11066	1.9254	1.9143	0.2265	0.12	0.15	0.135
Betula lenta	seed	warm	BL_H_4-2	0	32.709	32.709	40.582	30.731	27.321	83		83	2.04524	3.03796	2.53753	1.978	0.0238313	0.0487408	0.0723985	0.0604727	0.25	50.35	1.48538	10.476	4.973	2.10658	0.616018	1.2407	2.00168	1.9184	0.1752	0.1	0.1	0.1
Betula lenta	seed	warm	BL_H_4-3	0.071	16.253	16.324	28.939	15.19	18.776	73		73	2.52255	3.88794	4.49148	1.063	0.0145616	0.0367324	0.0566148	0.0654033	0.244	51.3027	1.54128	7.42	3.517	2.10975	0.614419	1.78053	2.02494	1.8849	0.0758	0.09	0.1	0.095
Betula lenta	seed	warm	BL_H_4-4	0.137	38.32	38.457	42.457	35.929	29.436	69		69	1.62517	2.34407	1.80063	2.391	0.0346522	0.0563158	0.0812271	0.0623956	0.267	46.873	1.44235	11.202	5.342	2.09697	0.624665	1.10796	1.93478	1.9136	0.2069	0.1	0.08	0.09
Betula lenta	seed	warm	BL_H_4-5	0.088	19.397	19.485	28.887	17.94	20.003	49		49	1.69626	2.44963	2.52616	1.457	0.0297347	0.0504379	0.0728391	0.0751147	0.292	42.8257	1.44413	7.756	3.779	2.05239	0.642196	1.48925	1.85025	1.8995	0.0908	0.1	0.1	0.1
Betula lenta	seed	warm	BL_H_5-1	0.039	10.27	10.309	20.931	9.402	14.583	50		50	2.3888	3.42865	4.86855	0.868	0.01736	0.0414696	0.0595214	0.084518	0.295	42.4975	1.4353	5.818	2.729	2.13192	0.622715	2.03807	1.84247	1.8635	0.0509	0.08	0.11	0.095
Betula lenta	seed	warm	BL_H_5-2	0.06	25.152	25.212	29.779	23.752	22.31	64		64	2.14917	2.86867	2.54453	1.4	0.021875	0.047013	0.0627521	0.0556616	0.356	35.1733	1.33478	8.469	4.468	1.89548	0.669001	1.18396	1.67502	1.9161	0.1738	0.14	0.12	0.13
Betula lenta	seed	warm	BL_H_5-3	0.134	31.106	31.24	36.335	29.374	25.865	71		71	1.95404	2.74502	2.28252	1.732	0.0243944	0.0476675	0.0669631	0.0556806	0.296	42.261	1.40479	9.88	4.729	2.08924	0.638342	1.1681	1.8378	1.9191	0.2562	0.1	0.1	0.1
Betula lenta	seed	warm	BL_H_5-4	0.104	17.754	17.858	27.364	16.584	18.83	59		59	2.15612	3.1333	3.32319	1.17	0.0198305	0.0427569	0.0621349	0.0659006	0.298	41.9301	1.45321	7.409	3.732	1.98526	0.643594	1.54129	1.832	1.8903	0.1017	0.11	0.11	0.11
Betula lenta	seed	warm	BL_H_5-5	0.037	11.255	11.292	23.488	10.507	15.337	67		67	2.85252	4.36852	5.95291	0.748	0.0111642	0.031846	0.0487709	0.0664594	0.256	48.8564	1.53146	6.015	2.925	2.05641	0.630384	2.08689	1.97501	1.8725	0.0662	0.08	0.1	0.09
Betula lenta	seed	warm	BL_H_6-1	0.033	18.018	18.051	29.144	16.738	19.623	73		73	2.5048	3.72012	4.0515	1.28	0.0175342	0.0439198	0.0652296	0.0710401	0.267	47.0541	1.4852	7.496	3.834	1.95514	0.639552	1.61749	1.93683	1.8953	0.1116	0.1	0.1	0.1
Betula lenta	seed	warm	BL_H_6-2	0.007	12.61	12.617	23.172	11.844	16.169	64	1	65	2.80511	4.02004	5.15464	0.766	0.0119688	0.0330571	0.0473746	0.0607454	0.295	42.557	1.43311	6.149	3.157	1.94774	0.651821	1.83759	1.84078	1.8804	0.0499	0.06	0.08	0.07
Betula lenta	seed	warm	BL_H_6-3	0.004	19.1	19.104	32.485	17.979	20.123	83	2	85	2.61659	4.22402	4.45026	1.121	0.013506	0.0345082	0.0557074	0.0586911	0.227	55.2384	1.61432	7.814	3.923	1.99184	0.631166	1.70079	2.09682	1.8832	0.1218	0.1	0.08	0.09
Betula lenta	seed	warm	BL_H_6-4	0	24.378	24.378	32.586	23.133	22.891	83	2	85	2.60848	3.71325	3.48675	1.245	0.015	0.0382066	0.0543882	0.0510706	0.288	43.5576	1.42353	8.448	4.607	1.83373	0.659478	1.3367	1.86177	1.8989	0.1441	0.1	0.1	0.1
Betula lenta	seed	warm	BL_H_6-5	0.05	3.801	3.851	11.495	3.388	8.502	22	2	24	2.08786	2.82287	6.31413	0.413	0.0187727	0.0359287	0.0485768	0.108656	0.362	34.3119	1.35203	3.121	1.945	1.60463	0.709493	3.0242	1.66324	1.7985	0.0129	0.06	0.08	0.07
Betula lenta	seed	warm	BL_H_7-1	0	26.398	26.398	32.097	25.046	22.621	81		81	2.5236	3.58074	3.06841	1.352	0.0166914	0.0421223	0.0597675	0.051216	0.322	39.0263	1.4189	8.835	4.845	1.82353	0.656197	1.21589	1.76228	1.9089	0.2514	0.14	0.1	0.12
Betula lenta	seed	warm	BL_H_7-2	0	12.008	12.008	25.337	11.239	16.159	74		74	2.92063	4.57949	6.16256	0.769	0.0103919	0.0303509	0.0475896	0.0640406	0.235	53.4613	1.56798	6.336	3.03	2.09109	0.617128	2.11001	2.0626	1.8578	0.0629	0.08	0.08	0.08
Betula lenta	seed	warm	BL_H_7-3	0.011	10.999	11.01	23.373	10.284	15.42	70		70	2.99491	4.53956	6.36421	0.715	0.0102143	0.0305909	0.0463684	0.0650059	0.253	49.6183	1.51576	5.982	2.922	2.04723	0.625896	2.12501	1.98808	1.8602	0.0785	0.12	0.1	0.11
Betula lenta	seed	warm	BL_H_7-4	0.051	16.789	16.84	25.824	15.657	19.506	59		59	2.2847	3.02471	3.51421	1.132	0.0191864	0.0438352	0.0580334	0.0674251	0.316	39.6009	1.3239	7.452	3.495	2.13219	0.621374	1.53815	1.7779	1.8884	0.1063	0.1	0.1	0.1
Betula lenta	seed	warm	BL_H_7-5	0	16.355	16.355	25.768	15.315	18.415	56		56	2.17324	3.041	3.42403	1.04	0.0185714	0.0403601	0.0564757	0.0635891	0.31	40.5986	1.39929	7.075	3.52	2.00994	0.644991	1.57554	1.79742	1.8995	0.0982	0.1	0.09	0.095
Betula lenta	seed	warm	BL_H_8-1	0	28.182	28.182	36.428	26.718	25.184	80		80	2.19611	3.17662	2.83869	1.464	0.0183	0.0401889	0.0581321	0.0519481	0.267	47.0868	1.44647	9.889	4.713	2.09824	0.605743	1.2926	1.93573	1.9008	0.1989	0.08	0.09	0.085
Betula lenta	seed	warm	BL_H_8-2	0.07	36.146	36.216	38.177	34.322	28.309	76		76	1.99073	2.68466	2.10258	1.824	0.024	0.0477775	0.0644318	0.050462	0.312	40.2442	1.34858	11.268	5.121	2.20035	0.602641	1.05619	1.79129	1.9125	0.2218	0.15	0.08	0.115
Betula lenta	seed	warm	BL_H_8-3	0.078	8.143	8.221	17.262	7.323	12.558	28		28	1.62206	2.22965	3.43854	0.82	0.0292857	0.0475032	0.065297	0.1007	0.343	36.2458	1.37458	4.795	2.659	1.80331	0.674728	2.11986	1.70645	1.8569	0.0329	0.08	0.07	0.075
Betula lenta	seed	warm	BL_H_8-4	0	22.42	22.42	32.008	21.111	21.747	85		85	2.65559	3.90859	3.79126	1.309	0.0154	0.040896	0.0601922	0.0583854	0.275	45.6963	1.47184	8.518	4.317	1.97313	0.627242	1.42765	1.90693	1.8994	0.1765	0.1	0.1	0.1
Betula lenta	seed	warm	BL_H_8-5	0.049	8.555	8.604	19.179	7.788	13.045	44		44	2.29418	3.37294	5.14319	0.767	0.0174318	0.0399917	0.0587965	0.0896552	0.292	42.7515	1.47022	5.193	2.507	2.0714	0.637363	2.24185	1.84974	1.8431	0.043	0.09	0.09	0.09
Betula lenta	seed	warm	BL_H_9-1	0.091	19.069	19.16	29.59	17.708	20.275	56		56	1.89253	2.76202	2.9367	1.361	0.0243036	0.0459953	0.067127	0.0713724	0.274	45.6977	1.45943	7.903	3.821	2.06831	0.624972	1.55173	1.91151	1.9045	0.098	0.16	0.08	0.12
Betula lenta	seed	warm	BL_H_9-2	0.047	10.323	10.37	20.519	9.525	14.698	38		38	1.85194	2.58539	3.6811	0.798	0.021	0.0388908	0.0542931	0.0773031	0.308	40.6007	1.39604	5.763	2.854	2.01927	0.630516	1.9877	1.80156	1.8556	0.0483	0.08	0.1	0.09
Betula lenta	seed	warm	BL_H_9-3	0.093	15.701	15.794	27.853	14.574	18.388	58	1	59	2.11826	3.20861	3.75772	1.127	0.019431	0.0404624	0.06129	0.0717789	0.254	49.1193	1.51474	7.12	3.457	2.05959	0.629827	1.77396	1.98291	1.8836	0.0731	0.08	0.08	0.08
Betula lenta	seed	warm	BL_H_9-4	0.101	29.603	29.704	38.696	28.202	26.087	84		84	2.17077	3.21999	2.83755	1.401	0.0166786	0.0362053	0.0537049	0.0473263	0.248	50.4101	1.48334	9.623	5.032	1.91236	0.639075	1.30716	2.00629	1.9088	0.214	0.11	0.09	0.1
Betula lenta	seed	warm	BL_H_9-5	0.052	14.221	14.273	27.232	13.28	17.481	76		76	2.79083	4.34758	5.34421	0.941	0.0123816	0.0345549	0.0538299	0.0661697	0.241	51.957	1.55781	6.821	3.217	2.1203	0.624978	1.91491	2.03709	1.8934	0.09	0.09	0.09	0.09
Betula lenta	seed	warm	BL_H_10-1	0	14.879	14.879	25.303	14.016	17.163	76		76	3.0036	4.42813	5.10787	0.863	0.0113553	0.0341066	0.0502826	0.0580012	0.292	43.0299	1.47428	6.409	3.566	1.79725	0.679128	1.70058	1.85046	1.8901	0.0704	0.08	0.08	0.08
Betula lenta	seed	warm	BL_H_10-2	0.079	13.763	13.842	24.913	12.869	16.918	55		55	2.20768	3.25098	3.99622	0.894	0.0162545	0.0358849	0.0528431	0.0649568	0.279	44.8387	1.47257	6.287	3.283	1.91502	0.667746	1.81014	1.89437	1.8817	0.0532	0.08	0.05	0.065
Betula lenta	seed	warm	BL_H_10-3	0.048	11.923	11.971	21.927	11.114	15.82	51		51	2.3259	3.22377	4.27745	0.809	0.0158627	0.0368952	0.0511378	0.0678521	0.312	40.1632	1.38603	6.143	3.054	2.01146	0.635535	1.83905	1.79135	1.8756	0.0558	0.08	0.07	0.075
Betula lenta	seed	warm	BL_H_10-4	0	15.838	15.838	27.016	14.968	18.384	74		74	2.73912	4.02524	4.67231	0.87	0.0117568	0.0322031	0.0473238	0.0549312	0.273	46.0831	1.46954	7.031	3.453	2.0362	0.638687	1.70577	1.91499	1.8812	0.0763	0.08	0.12	0.1
Betula lenta	seed	warm	BL_H_10-5	0.067	10.297	10.364	19.862	9.629	14.828	48		48	2.41668	3.23712	4.66155	0.668	0.0139167	0.0336321	0.0450499	0.0648733	0.328	38.0644	1.33949	5.746	2.733	2.10245	0.632198	1.92891	1.74607	1.8727	0.0422	0.06	0.08	0.07
Betula lenta	seed	cool	BL_C_1-1	0.04	17.391	17.431	28.311	16.278	18.096	68		68	2.40189	3.75774	3.91007	1.113	0.0163676	0.0393133	0.0615053	0.0639986	0.273	45.982	1.56449	6.782	3.703	1.83149	0.694638	1.62791	1.91508	1.902	0.1153	0.12	0.15	0.135
Betula lenta	seed	cool	BL_C_1-2	0.034	15.276	15.31	26.653	14.28	16.989	62		62	2.32619	3.64942	4.05865	0.996	0.0160645	0.0373692	0.0586262	0.0652003	0.27	46.3999	1.56884	6.528	3.489	1.87102	0.676336	1.74476	1.9237	1.8915	0.0852	0.11	0.16	0.135
Betula lenta	seed	cool	BL_C_1-3	0.032	9.859	9.891	20.211	9.139	13.537	63		63	3.11711	4.65391	6.3901	0.72	0.0114286	0.0356242	0.0531876	0.0730297	0.303	41.2986	1.49302	5.218	2.854	1.82831	0.680097	2.05001	1.81579	1.8549	0.0499	0.08	0.09	0.085
Betula lenta	seed	cool	BL_C_1-4	0.049	9.27	9.319	19.765	8.609	13.14	59		59	2.98507	4.49011	6.36462	0.661	0.0112034	0.033443	0.0503044	0.0713053	0.298	41.9203	1.50419	5.007	2.736	1.83004	0.687958	2.13215	1.83127	1.8672	0.0445	0.06	0.06	0.06
Betula lenta	seed	cool	BL_C_1-5	0	10.343	10.343	21.226	9.649	13.779	63		63	2.96806	4.57218	6.09108	0.694	0.0110159	0.0326958	0.0503665	0.0670985	0.288	43.5602	1.54046	5.255	2.996	1.75401	0.690567	2.05221	1.86183	1.8729	0.057	0.08	0.08	0.08
Betula lenta	seed	cool	BL_C_2-1	0.117	15.761	15.878	29.103	14.277	18.533	89		89	3.0581	4.80224	5.64685	1.484	0.0166742	0.0509913	0.0800734	0.0941565	0.234	53.3433	1.57033	7.266	3.458	2.10121	0.61881	1.84652	2.06795	1.8825	0.1395	0.14	0.16	0.15
Betula lenta	seed	cool	BL_C_2-2	0.123	25.225	25.348	34.467	23.148	22.386	62	2	64	1.85685	2.85893	2.53717	2.077	0.0335	0.0602605	0.0927812	0.0823389	0.267	46.8666	1.53967	8.812	4.331	2.03463	0.644692	1.36638	1.9359	1.9182	0.0921	0.09	0.08	0.085
Betula lenta	seed	cool	BL_C_2-3	0.075	11.94	12.015	25.072	10.826	14.73	53	4	57	2.27345	3.86965	4.77387	1.114	0.0210189	0.044432	0.075628	0.0932998	0.239	52.3184	1.7021	5.638	3.15	1.78984	0.693732	2.09983	2.04683	1.8741	0.0439	0.08	0.08	0.08
Betula lenta	seed	cool	BL_C_2-4	0.068	14.86	14.928	30.009	13.777	17.291	75	4	79	2.63254	4.56885	5.31629	1.083	0.01444	0.0360892	0.0626337	0.0728802	0.207	60.3256	1.73553	6.86	3.385	2.02659	0.635524	2.01945	2.19602	1.8776	0.0641	0.04	0.08	0.06
Betula lenta	seed	cool	BL_C_2-5	0.107	39.125	39.232	40.377	36.719	28.324	66	1	67	1.65936	2.36549	1.71246	2.406	0.0364545	0.0595884	0.0849456	0.0614952	0.302	41.5554	1.42554	10.883	5.457	1.99432	0.649421	1.032	1.82097	1.9212	0.1658	0.12	0.08	0.1
Betula lenta	seed	cool	BL_C_3-1	0.027	7.823	7.85	23.876	6.977	12.178	56	5	61	2.55487	5.00903	7.79752	0.846	0.0151071	0.0354331	0.0694695	0.108143	0.172	72.6195	1.96058	4.83	2.414	2.00083	0.65455	3.05203	2.40807	1.8584	0.0311	0.06	0.08	0.07
Betula lenta	seed	cool	BL_C_3-2	0.025	12.366	12.391	20.885	10.944	14.914	27		27	1.29279	1.81038	2.18341	1.422	0.0526667	0.0680871	0.0953467	0.114993	0.356	35.2016	1.40036	5.735	3.408	1.68281	0.692588	1.68891	1.67539	1.873	0.0742	0.1	0.1	0.1
Betula lenta	seed	cool	BL_C_3-3	0	12.327	12.327	24.803	10.81	15.915	37	1	38	1.53207	2.38768	3.08266	1.517	0.041	0.061162	0.0953189	0.123063	0.252	49.9058	1.55847	6.318	3.219	1.96272	0.627053	2.01209	1.99283	1.8721	0.0794	0.08	0.1	0.09
Betula lenta	seed	cool	BL_C_3-4	0.027	11.256	11.283	29.739	10.219	15.244	76	6	82	2.75732	5.37917	7.285	1.037	0.0136447	0.03487	0.0680268	0.0921286	0.16	78.3841	1.95087	6.169	2.888	2.13608	0.614402	2.64206	2.50051	1.8569	0.0532	0.08	0.06	0.07
Betula lenta	seed	cool	BL_C_3-5	0.037	8.229	8.266	24.025	7.486	13.028	71	1	72	2.99688	5.52656	8.74954	0.743	0.0104648	0.0309261	0.057031	0.0902904	0.179	69.8283	1.84411	5.195	2.524	2.05824	0.624478	2.91955	2.36257	1.8308	0.0377	0.06	0.08	0.07
Betula lenta	seed	cool	BL_C_4-1	0.052	19.488	19.54	26.663	17.614	19.333	35		35	1.31268	1.81038	1.79598	1.874	0.0535429	0.0702847	0.0969327	0.0961617	0.344	36.3826	1.37914	7.363	4.003	1.83937	0.677427	1.36818	1.70381	1.8869	0.1283	0.1	0.1	0.1
Betula lenta	seed	cool	BL_C_4-2	0.074	23.072	23.146	26.805	20.479	20.663	24	1	25	0.932662	1.20989	1.08356	2.593	0.108042	0.0967357	0.12549	0.112387	0.404	31.0424	1.29725	7.923	4.525	1.75094	0.685178	1.1618	1.57423	1.8964	0.1418	0.1	0.1	0.1
Betula lenta	seed	cool	BL_C_4-3	0.028	7.225	7.253	17.201	6.28	11.701	18		18	1.04645	1.53833	2.49135	0.945	0.0525	0.0549387	0.0807623	0.130796	0.307	40.7934	1.47005	4.482	2.618	1.71199	0.678019	2.38076	1.80522	1.8999	0.1285	0.06	0.11	0.085
Betula lenta	seed	cool	BL_C_4-4	0.03	7.181	7.211	17.003	6.254	11.674	25		25	1.47033	2.14151	3.48141	0.927	0.03708	0.0545198	0.0794072	0.129091	0.312	40.0918	1.45648	4.469	2.611	1.7116	0.67802	2.36778	1.7899	1.8339	0.0371	0.08	0.08	0.08
Betula lenta	seed	cool	BL_C_4-5	0.155	69.04	69.195	43.343	60.117	34.261	15		15	0.346077	0.437816	0.217265	8.923	0.594867	0.205869	0.260442	0.129244	0.462	27.1496	1.26508	12.813	8.189	1.56466	0.732557	0.627795	1.47151	1.8883	0.1001	0.08	0.12	0.1
Betula lenta	seed	cool	BL_C_5-1	0.043	22.226	22.269	29.302	20.805	21.597	65	1	66	2.25241	3.05598	2.9695	1.421	0.0218615	0.048495	0.0657962	0.0639341	0.325	38.5562	1.35676	8.343	4.124	2.02304	0.638239	1.31837	1.75332	1.9134	0.1417	0.08	0.12	0.1
Betula lenta	seed	cool	BL_C_5-2	0	9.44	9.44	21.363	8.805	14.419	81	1	82	3.83841	5.68694	8.68644	0.635	0.00783951	0.0297243	0.0440391	0.0672669	0.26	48.3451	1.48159	5.486	2.688	2.04092	0.631954	2.26303	1.96142	1.8468	0.0716	0.1	0.12	0.11
Betula lenta	seed	cool	BL_C_5-3	0.019	4.18	4.199	12.835	3.718	9.405	36	2	38	2.96065	4.0404	9.09091	0.462	0.0128333	0.0359953	0.0491228	0.110526	0.319	39.2325	1.3647	3.672	1.787	2.05484	0.629688	3.07057	1.77094	1.792	0.0187	0.06	0.08	0.07
Betula lenta	seed	cool	BL_C_5-4	0.003	15.094	15.097	24.672	14.104	18.117	75	2	77	3.12095	4.25015	5.10136	0.99	0.0132	0.0401265	0.0546448	0.065589	0.312	40.3198	1.36181	7.064	3.334	2.11878	0.620654	1.63456	1.79142	1.8922	0.1043	0.08	0.12	0.1
Betula lenta	seed	cool	BL_C_5-5	0.065	25.412	25.477	29.583	23.424	22.918	52		52	1.75777	2.26896	2.04628	1.988	0.0382308	0.0672008	0.086744	0.0782308	0.365	34.3507	1.29082	8.586	4.747	1.80872	0.663343	1.16414	1.65546	1.9082	0.149	0.08	0.07	0.075
Betula lenta	seed	cool	BL_C_6-1	0.041	18.034	18.075	25.262	16.349	18.792	38		38	1.50424	2.02214	2.10713	1.685	0.0443421	0.066701	0.0896658	0.0934346	0.355	35.3067	1.3443	7.303	3.799	1.92235	0.65689	1.4008	1.6781	1.8897	0.1027	0.1	0.12	0.11
Betula lenta	seed	cool	BL_C_6-2	0	12.236	12.236	22.851	11.118	16.177	42		42	1.83799	2.59628	3.43249	1.118	0.026619	0.0489256	0.0691105	0.0913697	0.294	42.6747	1.41256	6.254	3.171	1.97225	0.631127	1.86752	1.84281	1.872	0.0783	0.1	0.08	0.09
Betula lenta	seed	cool	BL_C_6-3	0	11.685	11.685	23.978	10.721	16.631	61		61	2.544	3.66785	5.22037	0.964	0.0158033	0.0402035	0.057964	0.0824989	0.255	49.2036	1.44177	6.353	2.957	2.14846	0.607142	2.05203	1.97876	1.8547	0.0794	0.07	0.1	0.085
Betula lenta	seed	cool	BL_C_6-4	0.015	9.305	9.32	22.549	8.563	14.408	69	1	70	3.10435	4.85841	7.52284	0.742	0.0107536	0.0329061	0.0514992	0.0797421	0.23	54.5555	1.56503	5.617	2.616	2.14717	0.61328	2.42332	2.08528	1.855	0.0619	0.06	0.12	0.09
Betula lenta	seed	cool	BL_C_6-5	0.005	5.213	5.218	17.084	4.635	10.61	50		50	2.92672	4.71254	9.59141	0.578	0.01156	0.0338328	0.0544769	0.110877	0.224	55.9339	1.61018	4.178	2.028	2.06016	0.616934	3.27719	2.11077	1.8416	0.0264	0.08	0.04	0.06
Betula lenta	seed	cool	BL_C_7-1	0.014	2.706	2.72	13.472	2.304	7.931	50		50	3.7114	6.30438	18.4775	0.402	0.00804	0.0298397	0.0506872	0.148559	0.187	66.726	1.69865	3.208	1.365	2.35018	0.580103	4.97857	2.31027	1.7826	0.0126	0.06	0.12	0.09
Betula lenta	seed	cool	BL_C_7-2	0.056	17.948	18.004	27.513	16.205	19.372	46		46	1.67194	2.37456	2.56296	1.743	0.0378913	0.0633519	0.0899752	0.0971139	0.298	42.0443	1.42025	7.489	3.893	1.92371	0.639316	1.53293	1.832	1.8874	0.1124	0.1	0.12	0.11
Betula lenta	seed	cool	BL_C_7-3	0.028	13.104	13.132	26.374	11.798	16.709	61		61	2.31288	3.65073	4.65507	1.306	0.0214098	0.0495185	0.0781615	0.0996642	0.237	52.9689	1.57843	6.528	3.198	2.04128	0.626384	2.01267	2.05527	1.8812	0.0878	0.1	0.08	0.09
Betula lenta	seed	cool	BL_C_7-4	0.032	5.326	5.358	15.061	4.566	10.446	28		28	1.85911	2.68045	5.25723	0.76	0.0271429	0.0504615	0.0727551	0.142696	0.295	42.3355	1.4418	4.173	2.027	2.05871	0.625904	2.82783	1.84098	1.8458	0.0236	0.04	0.06	0.05
Betula lenta	seed	cool	BL_C_7-5	0	4.529	4.529	18.538	3.864	10.137	49		49	2.64322	4.83378	10.8192	0.665	0.0135714	0.0358723	0.0656013	0.146832	0.166	75.8793	1.82875	4.065	1.937	2.09861	0.590739	4.09318	2.45729	1.8106	0.0185	0.06	0.04	0.05
Betula lenta	seed	cool	BL_C_8-1	0.059	27.335	27.394	32.274	25.239	24.899	66	2	68	2.10696	2.73103	2.48765	2.096	0.0317576	0.0649439	0.0841801	0.0766783	0.33	38.0233	1.2962	9.482	4.494	2.10992	0.622849	1.18068	1.74136	1.9004	0.172	0.14	0.1	0.12
Betula lenta	seed	cool	BL_C_8-2	0.034	9.731	9.765	23.234	8.923	14.983	68		68	2.92675	4.53848	6.98798	0.808	0.0118824	0.0347766	0.0539278	0.0830336	0.227	55.281	1.55069	5.904	2.667	2.21372	0.597234	2.38763	2.10107	1.8588	0.0562	0.1	0.12	0.11
Betula lenta	seed	cool	BL_C_8-3	0.009	8.506	8.515	19.695	7.805	13.535	51		51	2.58949	3.76801	5.99577	0.701	0.0137451	0.0355928	0.0517917	0.0824124	0.276	45.5541	1.45512	5.422	2.401	2.25823	0.607278	2.31542	1.90497	1.8547	0.041	0.1	0.08	0.09
Betula lenta	seed	cool	BL_C_8-4	0.079	11.235	11.314	19.71	10.126	15.338	33		33	1.67428	2.15152	2.93725	1.109	0.0336061	0.0562659	0.0723041	0.0987094	0.363	34.3366	1.28504	6.102	2.8	2.17929	0.622001	1.75434	1.6588	1.8572	0.0593	0.08	0.08	0.08
Betula lenta	seed	cool	BL_C_8-5	0.054	21.749	21.803	30.409	20.452	21.681	80		80	2.6308	3.68987	3.67833	1.297	0.0162125	0.0426518	0.059822	0.0596349	0.296	42.4119	1.40256	8.39	4.003	2.09593	0.627988	1.39818	1.83941	1.902	0.1504	0.08	0.1	0.09
Betula lenta	seed	cool	BL_C_9-1	0	14.465	14.465	22.228	13.514	16.986	62		62	2.78927	3.65006	4.28621	0.951	0.0153387	0.0427839	0.0559873	0.0657449	0.368	34.1572	1.30861	6.853	3.3	2.07667	0.62623	1.53667	1.64868	1.8957	0.0856	0.1	0.12	0.11
Betula lenta	seed	cool	BL_C_9-2	0	14.268	14.268	23.374	13.092	17.388	72		72	3.08035	4.14079	5.04626	1.176	0.0163333	0.0503123	0.0676329	0.0824222	0.328	38.2916	1.34426	7.051	3.123	2.25776	0.604486	1.63821	1.74561	1.8893	0.0777	0.07	0.04	0.055
Betula lenta	seed	cool	BL_C_9-3	0	10.73	10.73	21.908	9.683	15.75	53		53	2.41921	3.36508	4.93942	1.047	0.0197547	0.0477908	0.0664762	0.0975769	0.281	44.7307	1.39098	6.164	2.811	2.19281	0.599642	2.04175	1.88668	1.8584	0.0893	0.08	0.05	0.065
Betula lenta	seed	cool	BL_C_9-4	0	8.592	8.592	20.136	7.716	14.088	94		94	4.66826	6.67235	10.9404	0.876	0.00931915	0.0435042	0.0621806	0.101955	0.266	47.1902	1.4293	5.421	2.525	2.14693	0.610131	2.34358	1.93785	1.8488	0.0585	0.09	0.09	0.09
Betula lenta	seed	cool	BL_C_9-5	0	11.012	11.012	22.712	10.252	15.082	74		74	3.25819	4.90651	6.71994	0.76	0.0102703	0.0334625	0.0503912	0.0690156	0.268	46.843	1.5059	6.082	2.751	2.21083	0.615661	2.06248	1.93071	1.8776	0.0679	0.08	0.08	0.08
Betula lenta	seed	cool	BL_C_10-1	0.045	8.077	8.122	24.96	7.372	14.008	75		75	3.00481	5.35408	9.28563	0.705	0.0094	0.0282452	0.0503284	0.0872849	0.163	76.7054	1.78184	5.528	2.453	2.25357	0.581726	3.09026	2.47751	1.8517	0.0794	0.08	0.1	0.09
Betula lenta	seed	cool	BL_C_10-2	0.066	12.824	12.89	23.059	11.053	15.647	38		38	1.64795	2.42858	2.96319	1.771	0.0466053	0.076803	0.113185	0.1381	0.303	41.2504	1.4737	5.985	3.366	1.77807	0.676889	1.79811	1.81645	1.8962	0.0678	0.08	0.08	0.08
Betula lenta	seed	cool	BL_C_10-3	0.049	6.79	6.839	20.217	5.834	12.244	54		54	2.67102	4.41032	7.95287	0.956	0.0177037	0.0472869	0.0780791	0.140795	0.209	59.7642	1.65118	4.766	2.324	2.05077	0.619152	2.97747	2.18865	1.839	0.0286	0.06	0.04	0.05
Betula lenta	seed	cool	BL_C_10-4	0.065	12.513	12.578	27.676	11.354	16.642	70		70	2.52927	4.20623	5.59418	1.159	0.0165571	0.0418774	0.0696431	0.0926237	0.205	60.8969	1.66302	6.435	3.116	2.06515	0.621888	2.21178	2.20708	1.8888	0.0711	0.08	0.08	0.08
Betula lenta	seed	cool	BL_C_10-5	0	4.803	4.803	15.702	4.112	9.41	54		54	3.43905	5.73858	11.243	0.691	0.0127963	0.0440071	0.0734325	0.143868	0.245	51.3331	1.66865	3.609	2.071	1.74264	0.685211	3.26921	2.02113	1.8629	0.0181	0.04	0.07	0.055
Carpinus caroliniana	sapling	warm	CC_H_1-1	0.017	12.757	12.774	20.389	12.5	15.295	153		153	7.50405	10.0033	11.9934	0.257	0.00167974	0.0126048	0.0168029	0.0201458	0.386	32.5436	1.33305	5.535	3.319	1.66767	0.72862	1.59826	1.61034	1.8829	0.0939	0.09	0.08	0.085
Carpinus caroliniana	sapling	warm	CC_H_1-2	0	11.716	11.716	17.954	11.53	14.683	166		166	9.24585	11.3056	14.1687	0.186	0.00112048	0.0103598	0.0126677	0.0158757	0.457	27.5133	1.22277	5.436	3.222	1.68715	0.710502	1.53243	1.47968	1.8976	0.0796	0.09	0.09	0.09
Carpinus caroliniana	sapling	warm	CC_H_1-3	0	6.773	6.773	14.839	6.618	10.918	109		109	7.34551	9.98351	16.0933	0.155	0.00142202	0.0104454	0.0141967	0.022885	0.387	32.5108	1.35913	3.934	2.498	1.57486	0.746468	2.19091	1.60846	1.8684	0.0411	0.08	0.08	0.08
Carpinus caroliniana	sapling	warm	CC_H_1-4	0.008	4.522	4.53	10.69	4.408	9.177	124		124	11.5996	13.512	27.4215	0.114	0.000919355	0.0106642	0.0124224	0.0252101	0.497	25.2265	1.16487	3.446	1.95	1.76718	0.69693	2.364	1.4181	1.8215	0.025	0.08	0.08	0.08
Carpinus caroliniana	sapling	warm	CC_H_1-5	0.073	2.42	2.493	8.5	2.369	6.561	101		101	11.8824	15.394	41.7355	0.051	0.00050495	0.006	0.00777321	0.0210744	0.421	28.9811	1.29553	2.515	1.394	1.80416	0.708399	3.5124	1.54137	1.8327	0.0131	0.08	0.08	0.08
Carpinus caroliniana	sapling	warm	CC_H_2-1	0	7.461	7.461	16.063	7.269	12.25	137		137	8.52892	11.1837	18.3621	0.192	0.00140146	0.0119529	0.0156735	0.0257338	0.363	34.5825	1.31127	4.477	2.455	1.82363	0.688441	2.15293	1.65891	1.8576	0.0408	0.08	0.06	0.07
Carpinus caroliniana	sapling	warm	CC_H_2-2	0	12.719	12.719	19.784	12.451	15.944	164		164	8.28953	10.286	12.8941	0.268	0.00163415	0.0135463	0.0168088	0.0210708	0.408	30.7734	1.24084	5.998	3.026	1.98215	0.670927	1.55547	1.56489	1.8924	0.0784	0.04	0.05	0.045
Carpinus caroliniana	sapling	warm	CC_H_2-3	0	8.433	8.433	15.498	8.293	13.014	184		184	11.8725	14.1386	21.819	0.14	0.00076087	0.00903342	0.0107576	0.0166014	0.441	28.4819	1.19087	4.786	2.674	1.78983	0.684658	1.83778	1.5055	1.8565	0.05	0.06	0.04	0.05
Carpinus caroliniana	sapling	warm	CC_H_2-4	0.002	6.706	6.708	13.55	6.565	11.244	129		129	9.5203	11.4728	19.2365	0.141	0.00109302	0.0104059	0.01254	0.0210259	0.459	27.3707	1.20509	4.256	2.355	1.80722	0.686673	2.02058	1.47606	1.8576	0.0379	0.05	0.06	0.055
Carpinus caroliniana	sapling	warm	CC_H_2-5	0.006	8.888	8.894	16.035	8.762	13.527	165		165	10.29	12.1978	18.5644	0.126	0.000763636	0.00785781	0.0093147	0.0141764	0.434	28.9095	1.18541	4.765	2.817	1.69152	0.706221	1.80412	1.51727	1.8569	0.0513	0.04	0.06	0.05
Carpinus caroliniana	sapling	warm	CC_H_3-1	0.018	14.793	14.811	20.187	14.607	16.641	166		166	8.22311	9.97536	11.2215	0.186	0.00112048	0.00921385	0.0111772	0.0125735	0.456	27.5143	1.21309	6.221	3.522	1.76633	0.698051	1.36463	1.4806	1.8914	0.1011	0.08	0.08	0.08
Carpinus caroliniana	sapling	warm	CC_H_3-2	0.002	11.79	11.792	17.273	11.63	14.768	159		159	9.20512	10.7665	13.486	0.16	0.00100629	0.00926301	0.0108342	0.0135708	0.497	25.3016	1.16962	5.766	3.011	1.91498	0.672008	1.46506	1.41908	1.8756	0.0801	0.07	0.07	0.07
Carpinus caroliniana	sapling	warm	CC_H_3-3	0	8.425	8.425	15.526	8.338	12.968	173		173	11.1426	13.3405	20.5341	0.087	0.00050289	0.0056035	0.00670882	0.0103264	0.439	28.6121	1.19725	4.943	2.518	1.96307	0.662597	1.84285	1.50893	1.8844	0.0585	0.07	0.08	0.075
Carpinus caroliniana	sapling	warm	CC_H_3-4	0	7.883	7.883	15.942	7.707	12.093	119		119	7.46456	9.8404	15.0958	0.176	0.00147899	0.01104	0.0145539	0.0223265	0.39	32.2399	1.31828	4.366	2.616	1.66896	0.725633	2.02233	1.60174	1.8667	0.0492	0.08	0.07	0.075
Carpinus caroliniana	sapling	warm	CC_H_3-5	0	6.66	6.66	14.282	6.508	11.015	119		119	8.33217	10.8034	17.8679	0.152	0.00127731	0.0106428	0.0137994	0.0228228	0.41	30.627	1.2966	4.026	2.421	1.66295	0.7233	2.14444	1.56116	1.862	0.0389	0.07	0.06	0.065
Carpinus caroliniana	sapling	warm	CC_H_4-1	0.007	11.91	11.917	21.031	11.545	15.263	105		105	4.99263	6.87938	8.81612	0.365	0.00347619	0.0173553	0.023914	0.0306465	0.338	37.1153	1.37791	5.884	3.27	1.79939	0.662012	1.76583	1.71909	1.892	0.0563	0.08	0.06	0.07
Carpinus caroliniana	sapling	warm	CC_H_4-2	0.002	11.446	11.448	20.823	11.159	14.661	139		139	6.67531	9.48094	12.144	0.287	0.00206475	0.0137828	0.0195757	0.0250743	0.332	37.8754	1.4203	5.507	3.032	1.81629	0.693274	1.81924	1.73625	1.8734	0.0399	0.08	0.04	0.06
Carpinus caroliniana	sapling	warm	CC_H_4-3	0	10.008	10.008	15.568	9.771	12.713	81		81	5.20298	6.37143	8.09353	0.237	0.00292593	0.0152235	0.0186423	0.0236811	0.519	24.2169	1.22457	4.676	3.072	1.52214	0.763404	1.55556	1.38821	1.8691	0.0486	0.08	0.16	0.12
Carpinus caroliniana	sapling	warm	CC_H_4-4	0.02	13.894	13.914	22.462	13.504	15.915	112		112	4.9862	7.03739	8.06103	0.39	0.00348214	0.0173627	0.0245052	0.0280697	0.346	36.2614	1.41137	6.03	3.401	1.77301	0.698013	1.61667	1.69993	1.896	0.0479	0.04	0.04	0.04
Carpinus caroliniana	sapling	warm	CC_H_4-5	0	14.812	14.812	21.574	14.494	16.542	121		121	5.6086	7.31471	8.16905	0.318	0.0026281	0.01474	0.0192238	0.0214691	0.4	31.423	1.3042	6.255	3.355	1.86438	0.69428	1.45652	1.58132	1.913	0.0604	0.08	0.08	0.08
Carpinus caroliniana	sapling	warm	CC_H_5-1	0	12.513	12.513	20.415	12.202	14.521	132		132	6.46583	9.09028	10.549	0.311	0.00235606	0.0152339	0.0214173	0.0248542	0.377	33.3071	1.40589	5.429	3.454	1.5718	0.735218	1.6315	1.62803	1.887	0.0706	0.08	0.06	0.07
Carpinus caroliniana	sapling	warm	CC_H_5-2	0	11.404	11.404	17.644	11.196	14.489	126		126	7.14124	8.69625	11.0488	0.208	0.00165079	0.0117887	0.0143557	0.0182392	0.46	27.2984	1.21775	5.659	3	1.88633	0.673355	1.54718	1.47388	1.886	0.0861	0.1	0.1	0.1
Carpinus caroliniana	sapling	warm	CC_H_5-3	0	11.56	11.56	17.69	11.339	14.352	144		144	8.14019	10.0334	12.4567	0.221	0.00153472	0.0124929	0.0153986	0.0191176	0.464	27.0706	1.23258	5.572	3.027	1.84077	0.68853	1.53028	1.46772	1.8821	0.0778	0.08	0.08	0.08
Carpinus caroliniana	sapling	warm	CC_H_5-4	0	14.874	14.874	21.273	14.526	16.38	169		169	7.94434	10.3175	11.3621	0.348	0.00205917	0.0163588	0.0212454	0.0233965	0.413	30.4249	1.29872	6.264	3.359	1.86484	0.694732	1.43021	1.556	1.8871	0.0898	0.1	0.1	0.1
Carpinus caroliniana	sapling	warm	CC_H_5-5	0	16.507	16.507	21.206	16.257	17.623	173		173	8.15807	9.81672	10.4804	0.25	0.00144509	0.0117891	0.014186	0.0151451	0.461	27.2427	1.20331	6.561	3.769	1.74078	0.698746	1.28467	1.47238	1.9055	0.1401	0.12	0.1	0.11
Carpinus caroliniana	sapling	warm	CC_H_6-1	0.023	11.552	11.575	18.79	11.36	14.875	129		129	6.86535	8.67227	11.1669	0.192	0.00148837	0.0102182	0.0129076	0.0166205	0.411	30.5023	1.26319	5.602	2.972	1.88493	0.685287	1.62656	1.55953	1.8832	0.0557	0.08	0.06	0.07
Carpinus caroliniana	sapling	warm	CC_H_6-2	0.016	10.222	10.238	18.898	10.004	14.302	136		136	7.19653	9.50916	13.3046	0.218	0.00160294	0.0115356	0.0152426	0.0213266	0.36	34.8832	1.32135	5.324	2.877	1.85054	0.678148	1.84876	1.66741	1.8803	0.0423	0.07	0.06	0.065
Carpinus caroliniana	sapling	warm	CC_H_6-3	0.009	8.303	8.312	17.262	8.114	12.937	149		149	8.63168	11.5174	17.9453	0.189	0.00126846	0.0109489	0.0146093	0.0227629	0.35	35.849	1.33431	4.907	2.617	1.87505	0.662967	2.07901	1.68993	1.8623	0.0365	0.06	0.06	0.06
Carpinus caroliniana	sapling	warm	CC_H_6-4	0	16.152	16.152	24.078	15.645	18.783	105		105	4.36083	5.59016	6.50074	0.507	0.00482857	0.0210566	0.0269925	0.0313893	0.35	35.8934	1.2819	6.9	3.513	1.96413	0.657233	1.49071	1.69006	1.8857	0.0759	0.06	0.08	0.07
Carpinus caroliniana	sapling	warm	CC_H_6-5	0.014	12.484	12.498	20.384	12.267	15.832	156		156	7.65306	9.85346	12.496	0.217	0.00139103	0.0106456	0.0137064	0.0173822	0.378	33.2459	1.28752	5.912	3.265	1.81072	0.674747	1.63281	1.62745	1.8867	0.0561	0.06	0.07	0.065
Carpinus caroliniana	sapling	warm	CC_H_7-1	0	7.354	7.354	14.875	7.06	11.843	61		61	4.10084	5.15072	8.29481	0.294	0.00481967	0.0197647	0.0248248	0.0399782	0.418	30.0878	1.25602	4.201	2.516	1.66971	0.72839	2.02271	1.54736	1.8902	0.0439	0.08	0.08	0.08
Carpinus caroliniana	sapling	warm	CC_H_7-2	0.008	8.251	8.259	14.999	7.974	11.962	64		64	4.26695	5.35028	7.75664	0.277	0.00432812	0.0184679	0.0231567	0.0335717	0.461	27.2394	1.25389	4.399	2.824	1.55772	0.737165	1.81784	1.473	1.8479	0.0499	0.06	0.08	0.07
Carpinus caroliniana	sapling	warm	CC_H_7-3	0.011	7.53	7.541	14.669	7.351	12.431	105		105	7.15795	8.44663	13.9442	0.179	0.00170476	0.0122026	0.0143995	0.0237716	0.44	28.5346	1.18003	4.365	2.717	1.60655	0.709881	1.94807	1.50799	1.8744	0.0438	0.08	0.06	0.07
Carpinus caroliniana	sapling	warm	CC_H_7-4	0	6.245	6.245	13.582	6.039	10.48	74		74	5.44839	7.06107	11.8495	0.206	0.00278378	0.0151671	0.0196565	0.0329864	0.425	29.5389	1.29599	3.668	2.466	1.48743	0.768762	2.17486	1.53318	1.8537	0.0418	0.08	0.08	0.08
Carpinus caroliniana	sapling	warm	CC_H_7-5	0	3.474	3.474	9.607	3.282	7.604	49		49	5.10045	6.44398	14.1048	0.192	0.00391837	0.0199854	0.0252499	0.0552677	0.473	26.5672	1.26341	2.773	1.788	1.55089	0.758438	2.7654	1.45401	1.7942	0.0236	0.08	0.1	0.09
Carpinus caroliniana	sapling	cool	CC_C_1-1	0.009	18.316	18.325	25.86	17.901	19.656	223		223	8.62336	11.3451	12.1751	0.415	0.00186099	0.016048	0.0211131	0.0226578	0.344	36.4933	1.31563	6.832	4.017	1.70077	0.707016	1.41188	1.70454	1.8963	0.1178	0.08	0.08	0.08
Carpinus caroliniana	sapling	cool	CC_C_1-2	0.013	8.151	8.164	17.124	7.909	13.059	178		178	10.3948	13.6304	21.8378	0.242	0.00135955	0.0141322	0.0185313	0.0296896	0.349	35.9176	1.31128	4.767	2.506	1.90223	0.676334	2.10085	1.69198	1.8741	0.0447	0.06	0.08	0.07
Carpinus caroliniana	sapling	cool	CC_C_1-3	0.021	8.711	8.732	17.228	8.459	13.118	159		159	9.22916	12.1208	18.2528	0.252	0.00158491	0.0146274	0.0192102	0.0289289	0.369	33.9904	1.31331	4.785	2.687	1.7808	0.696835	1.97773	1.64663	1.8683	0.0487	0.06	0.08	0.07
Carpinus caroliniana	sapling	cool	CC_C_1-4	0.012	11.686	11.698	20.21	11.389	15.44	190		190	9.40129	12.3057	16.2588	0.297	0.00156316	0.0146957	0.0192358	0.025415	0.36	34.9157	1.30894	5.55	3.127	1.77486	0.695373	1.72942	1.66774	1.8683	0.0719	0.06	0.08	0.07
Carpinus caroliniana	sapling	cool	CC_C_1-5	0.025	18.693	18.718	25.664	18.119	19.561	193		193	7.52026	9.86657	10.3247	0.574	0.00297409	0.022366	0.0293441	0.0307067	0.357	35.1876	1.312	6.984	4.091	1.70716	0.699005	1.37292	1.67448	1.8958	0.1146	0.04	0.06	0.05
Carpinus caroliniana	sapling	cool	CC_C_2-1	0.02	11.543	11.563	18.238	11.336	14.672	174		174	9.54052	11.8593	15.0741	0.207	0.00118966	0.0113499	0.0141085	0.0179329	0.436	28.7663	1.24305	5.59	3.218	1.7371	0.686402	1.58001	1.5143	1.8867	0.0693	0.09	0.04	0.065
Carpinus caroliniana	sapling	cool	CC_C_2-2	0.024	7.893	7.917	16.153	7.735	12.31	178		178	11.0196	14.4598	22.5516	0.158	0.00088764	0.00978146	0.0128351	0.0200177	0.38	32.9569	1.31219	4.417	2.733	1.61617	0.7188	2.0465	1.62191	1.8571	0.043	0.06	0.06	0.06
Carpinus caroliniana	sapling	cool	CC_C_2-3	0.024	8.088	8.112	15.956	7.92	12.12	162		162	10.1529	13.3663	20.0297	0.168	0.00103704	0.010529	0.0138614	0.0207715	0.399	31.3849	1.3165	4.443	2.751	1.61505	0.72334	1.9728	1.5827	1.8508	0.0458	0.06	0.06	0.06
Carpinus caroliniana	sapling	cool	CC_C_2-4	0.013	6.705	6.718	15.278	6.593	11.609	144		144	9.42532	12.4042	21.4765	0.112	0.000777778	0.0073308	0.00964769	0.016704	0.361	34.7451	1.31605	4.046	2.464	1.64205	0.722852	2.2786	1.66442	1.8652	0.0438	0.06	0.06	0.06
Carpinus caroliniana	sapling	cool	CC_C_2-5	0.022	8.487	8.509	15.889	8.32	12.209	164		164	10.3216	13.4327	19.3237	0.167	0.00101829	0.0105104	0.0136784	0.0196772	0.422	29.6698	1.30142	4.511	2.765	1.63146	0.729662	1.87216	1.53856	1.8502	0.0629	0.08	0.06	0.07
Carpinus caroliniana	sapling	cool	CC_C_3-1	0.013	7.615	7.628	15.981	7.512	12.579	168		168	10.5125	13.3556	22.0617	0.103	0.000613095	0.00644515	0.00818825	0.0135259	0.375	33.4809	1.27045	4.858	2.278	2.13257	0.641509	2.09862	1.63367	1.88	0.0576	0.08	0.08	0.08
Carpinus caroliniana	sapling	cool	CC_C_3-2	0.005	5.131	5.136	13.928	5.018	10.304	168		168	12.062	16.3043	32.7422	0.113	0.000672619	0.00811315	0.0109666	0.022023	0.332	37.7705	1.35171	3.806	1.998	1.9049	0.671891	2.71448	1.73453	1.8324	0.0302	0.1	0.06	0.08
Carpinus caroliniana	sapling	cool	CC_C_3-3	0.013	4.811	4.824	12.702	4.731	9.848	166		166	13.0688	16.8562	34.5043	0.08	0.000481928	0.00629822	0.00812348	0.0166286	0.375	33.4454	1.28981	3.766	1.902	1.98002	0.65808	2.6402	1.63361	1.8204	0.0369	0.1	0.06	0.08
Carpinus caroliniana	sapling	cool	CC_C_3-4	0.013	9.393	9.406	17.255	9.276	13.559	227		227	13.1556	16.7416	24.1669	0.117	0.000515419	0.00678064	0.00862895	0.0124561	0.396	31.6537	1.27259	5.176	2.712	1.90855	0.668595	1.83701	1.58821	1.862	0.0619	0.08	0.06	0.07
Carpinus caroliniana	sapling	cool	CC_C_3-5	0.02	13.246	13.266	19.809	13.077	15.992	227		227	11.4594	14.1946	17.1372	0.169	0.000744493	0.00853148	0.0105678	0.0127586	0.424	29.5791	1.23868	6.109	3.146	1.94183	0.672752	1.49547	1.53538	1.8796	0.0853	0.1	0.07	0.085
Carpinus caroliniana	sapling	cool	CC_C_4-1	0.005	6.856	6.861	13.698	6.754	11.414	222		222	16.2067	19.4498	32.3804	0.102	0.000459459	0.00744634	0.00893639	0.0148775	0.459	27.3481	1.20011	4.183	2.426	1.72424	0.706579	1.99796	1.47576	1.8708	0.0492	0.06	0.06	0.06
Carpinus caroliniana	sapling	cool	CC_C_4-2	0.032	11.636	11.668	19.018	11.371	14.878	184		184	9.67504	12.3673	15.813	0.265	0.00144022	0.0139342	0.0178115	0.0227741	0.404	30.998	1.27826	5.702	3.003	1.89877	0.675968	1.63441	1.57274	1.8668	0.0554	0.06	0.04	0.05
Carpinus caroliniana	sapling	cool	CC_C_4-3	0.01	9.537	9.547	15.127	9.421	12.923	217		217	14.3452	16.7918	22.7535	0.116	0.000534562	0.00766841	0.00897624	0.0121632	0.524	23.9684	1.17055	4.61	2.993	1.54026	0.756289	1.58614	1.38179	1.8721	0.0611	0.06	0.06	0.06
Carpinus caroliniana	sapling	cool	CC_C_4-4	0.011	4.686	4.697	12.191	4.581	9.666	241		241	19.7687	24.9328	51.4298	0.105	0.000435685	0.00861291	0.0108628	0.0224072	0.396	31.6416	1.26122	3.504	1.97	1.77868	0.697913	2.60158	1.58867	1.8147	0.031	0.06	0.04	0.05
Carpinus caroliniana	sapling	cool	CC_C_4-5	0.006	7.151	7.157	14.952	6.848	11.099	85		85	5.68486	7.65835	11.8864	0.303	0.00356471	0.0202648	0.0272998	0.0423717	0.402	31.2369	1.34715	4.064	2.519	1.61334	0.742791	2.0909	1.57729	1.8656	0.0257	0.04	0.04	0.04
Carpinus caroliniana	sapling	cool	CC_C_5-1	0.037	14.285	14.322	20.811	14.039	16.494	152		152	7.30383	9.21547	10.6405	0.246	0.00161842	0.0118207	0.0149145	0.0172209	0.414	30.24	1.26173	6.072	3.548	1.71139	0.703275	1.45684	1.55327	1.8814	0.0809	0.08	0.04	0.06
Carpinus caroliniana	sapling	cool	CC_C_5-2	0.017	12.745	12.762	21.352	12.485	15.832	176		176	8.24279	11.1167	13.8093	0.26	0.00147727	0.0121768	0.0164224	0.0204002	0.351	35.7239	1.34866	5.548	3.4	1.63176	0.726571	1.67532	1.68719	1.8992	0.0693	0.06	0.07	0.065
Carpinus caroliniana	sapling	cool	CC_C_5-3	0.044	16.079	16.123	23.629	15.757	17.951	181		181	7.66008	10.083	11.2569	0.322	0.00177901	0.0136273	0.0179377	0.0200261	0.362	34.6294	1.31631	6.934	3.515	1.97269	0.653423	1.46956	1.66231	1.8903	0.1284	0.09	0.08	0.085
Carpinus caroliniana	sapling	cool	CC_C_5-4	0.033	13.339	13.372	21.067	13.085	16.324	152		152	7.21508	9.31144	11.3952	0.254	0.00167105	0.0120568	0.0155599	0.0190419	0.378	33.1901	1.29055	6.474	3.096	2.09109	0.637354	1.57935	1.62718	1.878	0.077	0.06	0.06	0.06
Carpinus caroliniana	sapling	cool	CC_C_5-5	0.021	9.739	9.76	18.295	9.551	14.218	195		195	10.6586	13.715	20.0226	0.188	0.000964103	0.010276	0.0132227	0.0193038	0.366	34.2938	1.28675	5.258	2.871	1.83142	0.670439	1.87853	1.65375	1.8588	0.06	0.06	0.06	0.06
Carpinus caroliniana	sapling	cool	CC_C_6-1	0.012	4.367	4.379	10.85	4.313	9.099	215		215	19.8157	23.629	49.2329	0.054	0.000251163	0.00497696	0.00593472	0.0123655	0.466	26.8834	1.19244	3.298	1.907	1.72942	0.715965	2.48454	1.46465	1.8324	0.0239	0.06	0.08	0.07
Carpinus caroliniana	sapling	cool	CC_C_6-2	0.013	4.877	4.89	12.245	4.811	9.985	164		164	13.3932	16.4246	33.6272	0.066	0.000402439	0.00538996	0.00660991	0.0135329	0.409	30.6626	1.22634	3.423	2.113	1.61997	0.728958	2.51076	1.56415	1.849	0.026	0.08	0.06	0.07
Carpinus caroliniana	sapling	cool	CC_C_6-3	0.007	7.955	7.962	15.87	7.847	13.428	146		146	9.19975	10.8728	18.3532	0.108	0.000739726	0.00680529	0.0080429	0.0135764	0.397	31.6324	1.18186	4.511	2.651	1.70162	0.705819	1.99497	1.58727	1.8518	0.0369	0.06	0.06	0.06
Carpinus caroliniana	sapling	cool	CC_C_6-4	0.025	4.951	4.976	11.47	4.86	9.709	140		140	12.2058	14.4196	28.2771	0.091	0.00065	0.00793374	0.00937275	0.0183801	0.473	26.4391	1.18138	3.56	1.979	1.79889	0.707042	2.3167	1.45416	1.8291	0.0304	0.08	0.06	0.07
Carpinus caroliniana	sapling	cool	CC_C_6-5	0.024	10.186	10.21	17.484	10.009	15.93	165		165	9.4372	10.3578	16.1987	0.177	0.00107273	0.0101235	0.0111111	0.0173768	0.419	29.9403	1.09755	5.287	2.882	1.83449	0.68196	1.71647	1.54538	1.8771	0.0474	0.08	0.04	0.06
Carpinus caroliniana	sapling	cool	CC_C_7-1	0.029	28.314	28.343	28.474	27.74	23.615	150		150	5.26796	6.35189	5.29773	0.574	0.00382667	0.0201587	0.0243066	0.0202727	0.439	28.6056	1.20576	9.07	4.565	1.98686	0.662324	1.00565	1.50953	1.9117	0.1466	0.08	0.06	0.07
Carpinus caroliniana	sapling	cool	CC_C_7-2	0.019	9.994	10.013	17.355	9.825	14.23	195		195	11.236	13.7034	19.5117	0.169	0.000866667	0.00973783	0.0118763	0.0169101	0.417	30.0805	1.21961	5.361	2.896	1.85117	0.666026	1.73654	1.54864	1.8721	0.0551	0.06	0.08	0.07
Carpinus caroliniana	sapling	cool	CC_C_7-3	0.01	4.042	4.052	12.793	3.955	9.962	197		197	15.399	19.7751	48.7382	0.087	0.000441624	0.00680059	0.00873319	0.021524	0.31	40.3901	1.28418	3.421	1.749	1.95597	0.663952	3.16502	1.79502	1.8263	0.0209	0.03	0.05	0.04
Carpinus caroliniana	sapling	cool	CC_C_7-4	0.012	7.579	7.591	15.656	7.459	12.478	228		228	14.5631	18.2722	30.0831	0.12	0.000526316	0.00766479	0.00961693	0.0158332	0.389	32.2896	1.25469	4.722	2.431	1.94241	0.658383	2.06571	1.60424	1.8764	0.0406	0.06	0.06	0.06
Carpinus caroliniana	sapling	cool	CC_C_7-5	0	3.148	3.148	10.078	3.068	8.062	171		171	16.9677	21.2106	54.3202	0.08	0.000467836	0.00793808	0.0099231	0.025413	0.39	32.2637	1.25006	2.971	1.525	1.9482	0.67386	3.2014	1.60233	1.7968	0.016	0.04	0.1	0.07
Ostrya virginiana	sapling	warm	OV_H_1-1	0.143	12.236	12.379	27.5	11.798	16.085	129		129	4.69091	8.01989	10.5427	0.438	0.00339535	0.0159273	0.0272303	0.035796	0.203	61.0914	1.70967	6.381	2.942	2.16893	0.62217	2.24747	2.21773	1.8647	0.0437	0.06	0.1	0.08
Ostrya virginiana	sapling	warm	OV_H_1-2	0.019	10.703	10.722	25.167	10.31	14.909	114		114	4.52974	7.64639	10.6512	0.393	0.00344737	0.0156157	0.0263599	0.0367187	0.212	59.0727	1.68804	5.724	2.756	2.07692	0.645496	2.3514	2.17007	1.8681	0.0474	0.11	0.06	0.085
Ostrya virginiana	sapling	warm	OV_H_1-3	0	15.657	15.657	29.716	15.275	18.516	151		151	5.08144	8.15511	9.64425	0.382	0.0025298	0.012855	0.0206308	0.024398	0.223	56.3991	1.60488	6.884	3.433	2.00524	0.648587	1.89794	2.11851	1.8825	0.0759	0.09	0.08	0.085
Ostrya virginiana	sapling	warm	OV_H_1-4	0.034	11.434	11.468	23.016	11.064	14.756	105		105	4.56204	7.11575	9.18314	0.37	0.00352381	0.0160758	0.0250745	0.0323596	0.271	46.1926	1.55977	5.864	3.063	1.91446	0.651636	2.01294	1.92011	1.8778	0.0324	0.06	0.08	0.07
Ostrya virginiana	sapling	warm	OV_H_1-5	0	14.507	14.507	28.702	14.027	16.173	113		113	3.93701	6.98695	7.78934	0.48	0.00424779	0.0167236	0.0296791	0.0330875	0.221	56.7867	1.77469	6.274	3.395	1.84801	0.685014	1.97849	2.12578	1.8896	0.0652	0.13	0.08	0.105
Ostrya virginiana	sapling	warm	OV_H_2-1	0.019	15.746	15.765	25.435	15.003	17.965	81		81	3.18459	4.50877	5.14416	0.743	0.00917284	0.0292117	0.0413582	0.0471866	0.306	41.0364	1.41581	7.232	3.475	2.08115	0.619503	1.61533	1.80818	1.8906	0.0668	0.08	0.06	0.07
Ostrya virginiana	sapling	warm	OV_H_2-2	0.007	12.411	12.418	21.443	11.994	15.827	60		60	2.79812	3.79099	4.83442	0.417	0.00695	0.0194469	0.0263474	0.0335992	0.339	37.0271	1.35484	6.306	3.075	2.05073	0.630561	1.72774	1.71703	1.8798	0.1094	0.12	0.12	0.12
Ostrya virginiana	sapling	warm	OV_H_2-3	0.016	16.884	16.9	26.024	16.289	19.021	87		87	3.34307	4.57389	5.15281	0.595	0.00683908	0.0228635	0.0312812	0.0352405	0.313	40.0739	1.36817	7.426	3.532	2.10249	0.62466	1.54134	1.78662	1.8994	0.074	0.07	0.08	0.075
Ostrya virginiana	sapling	warm	OV_H_2-4	0.009	13.358	13.367	21.799	12.885	16.119	55		55	2.52305	3.41212	4.11738	0.473	0.0086	0.0216982	0.0293443	0.0354095	0.353	35.55	1.35238	6.27	3.174	1.97543	0.657968	1.63191	1.68252	1.8844	0.1145	0.18	0.1	0.14
Ostrya virginiana	sapling	warm	OV_H_2-5	0.019	11.953	11.972	21.894	11.579	15.213	84		84	3.83667	5.52159	7.02752	0.374	0.00445238	0.0170823	0.0245842	0.0312892	0.313	40.039	1.43916	5.913	3.056	1.93488	0.660284	1.83167	1.78641	1.8754	0.0822	0.1	0.11	0.105
Ostrya virginiana	sapling	warm	OV_H_3-1	0.033	13.834	13.867	24.84	13.481	16.803	100		100	4.02576	5.95132	7.22857	0.353	0.00353	0.014211	0.0210082	0.0255168	0.282	44.496	1.47831	6.551	3.318	1.97438	0.641414	1.79558	1.88396	1.8891	0.0375	0.04	0.06	0.05
Ostrya virginiana	sapling	warm	OV_H_3-2	0.013	15.132	15.145	29.271	14.651	16.769	103		103	3.51884	6.14229	6.80677	0.481	0.0046699	0.0164326	0.0286839	0.0317869	0.222	56.5726	1.74554	6.35	3.481	1.82419	0.691538	1.93438	2.12268	1.8997	0.0654	0.09	0.08	0.085
Ostrya virginiana	sapling	warm	OV_H_3-3	0.071	9.424	9.495	21.258	9.196	14.058	99		99	4.65707	7.04225	10.5051	0.228	0.00230303	0.0107254	0.0162185	0.0241935	0.262	47.5937	1.51216	5.034	2.816	1.78764	0.6907	2.25573	1.95344	1.8581	0.0296	0.06	0.04	0.05
Ostrya virginiana	sapling	warm	OV_H_3-4	0.086	13.756	13.842	24.334	13.412	16.502	96		96	3.9451	5.81748	6.97877	0.344	0.00358333	0.0141366	0.020846	0.0250073	0.292	42.7788	1.47461	6.591	3.285	2.00639	0.636947	1.76897	1.85081	1.8943	0.0362	0.08	0.08	0.08
Ostrya virginiana	sapling	warm	OV_H_3-5	0	12.248	12.248	22.908	11.962	15.022	93		93	4.05972	6.19092	7.59308	0.286	0.00307527	0.0124847	0.0190387	0.0233508	0.293	42.8459	1.52496	5.893	3.132	1.88155	0.670118	1.87035	1.8465	1.8797	0.0483	0.08	0.08	0.08
Ostrya virginiana	sapling	warm	OV_H_4-1	0.037	12.68	12.717	23.318	12.314	16.316	101		101	4.33142	6.19024	7.9653	0.366	0.00362376	0.015696	0.022432	0.0288644	0.293	42.7561	1.42915	6.523	2.891	2.25631	0.616879	1.83896	1.84725	1.8796	0.0586	0.08	0.06	0.07
Ostrya virginiana	sapling	warm	OV_H_4-2	0	12.146	12.146	24.02	11.685	16.636	113		113	4.70441	6.7925	9.30347	0.461	0.00407965	0.0191923	0.027711	0.0379549	0.265	47.5021	1.44386	6.519	3.009	2.1665	0.603241	1.97761	1.94425	1.8816	0.0804	0.08	0.08	0.08
Ostrya virginiana	sapling	warm	OV_H_4-3	0.01	27.214	27.224	38.532	26.389	22.544	131		131	3.39977	5.81086	4.8137	0.825	0.00629771	0.0214108	0.0365951	0.0303153	0.23	54.537	1.70919	8.431	5.018	1.68015	0.698316	1.41589	2.08363	1.9147	0.1798	0.1	0.08	0.09
Ostrya virginiana	sapling	warm	OV_H_4-4	0.007	16.877	16.884	28.382	16.312	18.389	100		100	3.52336	5.43803	5.92522	0.565	0.00565	0.019907	0.0307249	0.0334775	0.263	47.7101	1.54342	7.359	3.681	1.99919	0.630048	1.6817	1.9489	1.8931	0.0711	0.06	0.06	0.06
Ostrya virginiana	sapling	warm	OV_H_4-5	0.015	22.351	22.366	28.654	21.81	20.089	114		114	3.9785	5.67475	5.10044	0.541	0.00474561	0.0188804	0.0269302	0.0242047	0.342	36.7098	1.42635	7.521	4.389	1.7136	0.709535	1.282	1.70975	1.903	0.1376	0.08	0.08	0.08
Ostrya virginiana	sapling	warm	OV_H_5-1	0.067	17.254	17.321	24.344	16.752	17.801	69		69	2.83437	3.87619	3.99907	0.502	0.00727536	0.0206211	0.0282007	0.0290947	0.366	34.2146	1.36756	6.589	3.961	1.66347	0.712725	1.41092	1.65326	1.8994	0.057	0.06	0.08	0.07
Ostrya virginiana	sapling	warm	OV_H_5-2	0.036	14.626	14.662	27.212	13.82	18.267	62		62	2.27841	3.3941	4.23903	0.806	0.013	0.0296193	0.0441233	0.0551073	0.248	50.5042	1.48968	7.176	3.281	2.18714	0.602101	1.86052	2.00721	1.8845	0.0404	0.05	0.06	0.055
Ostrya virginiana	sapling	warm	OV_H_5-3	0.045	25.414	25.459	42.365	24.534	25.004	151		151	3.56426	6.03903	5.94161	0.88	0.00582781	0.0207719	0.0351944	0.0346266	0.178	70.4974	1.69433	9.728	3.947	2.46466	0.585264	1.66699	2.37064	1.9099	0.0581	0.05	0.06	0.055
Ostrya virginiana	sapling	warm	OV_H_5-4	0.067	33.641	33.708	44.531	32.316	28.447	127		127	2.85195	4.46444	3.77516	1.325	0.0104331	0.0297546	0.0465778	0.0393865	0.213	58.8291	1.5654	10.503	5.015	2.09432	0.623747	1.32371	2.16582	1.9143	0.0744	0.05	0.04	0.045
Ostrya virginiana	sapling	warm	OV_H_5-5	0.05	25.762	25.812	39.015	24.97	23.406	143		143	3.66526	6.10954	5.55081	0.792	0.00553846	0.0202999	0.0338375	0.030743	0.213	58.9714	1.66688	8.992	4.26	2.1108	0.637543	1.51444	2.16839	1.9123	0.0634	0.04	0.04	0.04
Ostrya virginiana	sapling	cool	OV_C_1-1	0.032	11.426	11.458	22.578	10.936	14.91	98		98	4.34051	6.57277	8.57693	0.49	0.005	0.0217025	0.0328638	0.0428846	0.282	44.49	1.51429	5.789	3.096	1.86983	0.65979	1.97602	1.88423	1.8953	0.0401	0.08	0.06	0.07
Ostrya virginiana	sapling	cool	OV_C_1-2	0.022	12.169	12.191	24.617	11.669	16.51	112		112	4.5497	6.78377	9.20371	0.5	0.00446429	0.0203112	0.0302847	0.041088	0.252	49.7085	1.49104	6.297	3.275	1.92275	0.625664	2.02293	1.99069	1.8753	0.0467	0.07	0.04	0.055
Ostrya virginiana	sapling	cool	OV_C_1-3	0	9.903	9.903	21.197	9.538	13.751	135		135	6.36883	9.81747	13.6322	0.365	0.0027037	0.0172194	0.0265435	0.0368575	0.277	45.3714	1.54149	5.268	2.969	1.77433	0.674051	2.14046	1.90014	1.8817	0.0412	0.08	0.08	0.08
Ostrya virginiana	sapling	cool	OV_C_1-4	0.026	10.875	10.901	22.541	10.685	15.571	201		201	8.91708	12.9086	18.4828	0.19	0.000945274	0.00842908	0.0122022	0.0174713	0.269	46.6101	1.44763	5.776	2.734	2.11266	0.645002	2.07274	1.92821	1.8778	0.0774	0.09	0.1	0.095
Ostrya virginiana	sapling	cool	OV_C_1-5	0.027	10.022	10.049	24.526	9.555	15.777	114		114	4.64813	7.22571	11.375	0.467	0.00409649	0.019041	0.0296001	0.0465975	0.209	59.8592	1.55454	6.491	2.5	2.5964	0.551068	2.44722	2.18547	1.8731	0.03	0.07	0.04	0.055
Ostrya virginiana	sapling	cool	OV_C_2-1	0.013	15.056	15.069	32.241	14.149	17.822	82		82	2.54335	4.60105	5.44633	0.907	0.011061	0.0281319	0.0508922	0.0602418	0.182	68.9815	1.80906	7.153	3.337	2.14354	0.612363	2.14141	2.34395	1.8814	0.0585	0.08	0.05	0.065
Ostrya virginiana	sapling	cool	OV_C_2-2	0.035	13.421	13.456	30.548	12.669	17.141	92		92	3.01165	5.36725	6.85493	0.752	0.00817391	0.024617	0.0438714	0.0560316	0.181	69.3505	1.78216	6.722	3.214	2.09147	0.615764	2.27613	2.35226	1.8832	0.0454	0.07	0.06	0.065
Ostrya virginiana	sapling	cool	OV_C_2-3	0.003	13.198	13.201	30.79	12.447	17.609	98		98	3.18285	5.56534	7.42537	0.751	0.00766327	0.024391	0.0426486	0.0569026	0.175	71.8146	1.74854	6.835	3.069	2.22711	0.599819	2.33293	2.39084	1.8891	0.0368	0.06	0.06	0.06
Ostrya virginiana	sapling	cool	OV_C_2-4	0.009	14.109	14.118	29.354	13.074	17.427	66		66	2.24842	3.78723	4.67787	1.035	0.0156818	0.0352592	0.0593906	0.0733574	0.206	61.0325	1.6844	6.912	3.266	2.11635	0.613392	2.08052	2.20452	1.8876	0.0481	0.08	0.04	0.06
Ostrya virginiana	sapling	cool	OV_C_2-5	0.025	14.642	14.667	29.267	13.865	17.614	86		86	2.93846	4.88248	5.87351	0.777	0.00903488	0.0265487	0.0441126	0.0530665	0.215	58.4003	1.66158	6.968	3.381	2.06093	0.62018	1.99884	2.15761	1.8877	0.0528	0.08	0.06	0.07
Ostrya virginiana	sapling	cool	OV_C_3-1	0	22.121	22.121	31.454	21.194	20.152	108		108	3.43359	5.35927	4.88224	0.927	0.00858333	0.0294716	0.0460004	0.0419059	0.281	44.7247	1.56084	7.674	4.435	1.73033	0.691569	1.42191	1.88655	1.9048	0.0807	0.06	0.06	0.06
Ostrya virginiana	sapling	cool	OV_C_3-2	0	17.829	17.829	28.301	17.043	17.977	85		85	3.00343	4.72826	4.76751	0.786	0.00924706	0.0277729	0.0437225	0.0440855	0.28	44.9238	1.57429	7.026	3.845	1.82731	0.678126	1.58736	1.89075	1.8969	0.0504	0.09	0.04	0.065
Ostrya virginiana	sapling	cool	OV_C_3-3	0.025	16.02	16.045	25.95	15.466	17.239	99		99	3.81503	5.74279	6.17978	0.554	0.00559596	0.0213487	0.0321364	0.0345818	0.299	41.9696	1.50531	6.524	3.782	1.72501	0.692805	1.61985	1.82895	1.883	0.0396	0.08	0.06	0.07
Ostrya virginiana	sapling	cool	OV_C_3-4	0	14.762	14.762	29.722	14.032	18.285	114		114	3.83554	6.23462	7.72253	0.73	0.00640351	0.0245609	0.0399234	0.0494513	0.21	59.8427	1.62549	7.206	3.153	2.28544	0.601635	2.01341	2.18223	1.8904	0.0485	0.06	0.07	0.065
Ostrya virginiana	sapling	cool	OV_C_3-5	0.017	19.047	19.064	29.207	18.215	20.099	83		83	2.84178	4.12956	4.35764	0.832	0.0100241	0.0284863	0.0413951	0.0436814	0.281	44.7466	1.45316	8.117	3.516	2.30859	0.606969	1.53342	1.88786	1.8905	0.0495	0.09	0.06	0.075
Ostrya virginiana	sapling	cool	OV_C_4-1	0.026	4.713	4.739	15.069	4.413	9.391	61		61	4.04805	6.49558	12.9429	0.3	0.00491803	0.0199084	0.0319455	0.0636537	0.261	47.9162	1.60462	3.36	2.093	1.60535	0.73107	3.19733	1.95808	1.8413	0.0118	0.04	0.03	0.035
Ostrya virginiana	sapling	cool	OV_C_4-2	0.013	4.139	4.152	18.002	3.802	8.933	72		72	3.99956	8.06	17.3955	0.337	0.00468056	0.0187201	0.0377253	0.0814206	0.161	78.052	2.01522	3.441	1.821	1.88962	0.668189	4.34936	2.49614	1.8084	0.009	0.04	0.06	0.05
Ostrya virginiana	sapling	cool	OV_C_4-3	0.018	7.921	7.939	21.291	7.48	12.44	93		93	4.36804	7.47588	11.7409	0.441	0.00474194	0.020713	0.0354502	0.0556748	0.22	57.0987	1.7115	4.606	2.508	1.83652	0.690262	2.68792	2.13403	1.8684	0.0211	0.05	0.04	0.045
Ostrya virginiana	sapling	cool	OV_C_4-4	0.022	6.245	6.267	19.81	5.889	11.014	114		114	5.75467	10.3505	18.2546	0.356	0.00312281	0.0179707	0.0323225	0.0570056	0.2	62.6195	1.79862	4.049	2.307	1.75509	0.697649	3.17214	2.23621	1.8614	0.0153	0.04	0.04	0.04
Ostrya virginiana	sapling	cool	OV_C_4-5	0.019	3.809	3.828	17.999	3.554	9.53	147		147	8.16712	15.425	38.5928	0.255	0.00173469	0.0141675	0.0267576	0.0669467	0.148	84.6301	1.88867	3.409	1.707	1.99707	0.647611	4.72539	2.60158	1.8162	0.0123	0.08	0.08	0.08
Ostrya virginiana	sapling	cool	OV_C_5-1	0.043	15.632	15.675	26.866	15.264	18.143	110		110	4.09439	6.06294	7.03685	0.368	0.00334545	0.0136976	0.0202833	0.0235415	0.272	46.0467	1.48079	6.851	3.458	1.9812	0.652086	1.71865	1.91686	1.8853	0.0364	0.04	0.06	0.05
Ostrya virginiana	sapling	cool	OV_C_5-2	0.013	16.52	16.533	30.366	15.888	18.966	113		113	3.72127	5.95803	6.84019	0.632	0.00559292	0.0208128	0.0333228	0.0382567	0.225	55.7729	1.60108	7.55	3.518	2.14611	0.607693	1.83814	2.10755	1.8928	0.0389	0.06	0.05	0.055
Ostrya virginiana	sapling	cool	OV_C_5-3	0.025	18.307	18.332	27.285	17.795	19.395	112		112	4.10482	5.77468	6.11788	0.512	0.00457143	0.0187649	0.0263986	0.0279674	0.309	40.6105	1.40681	7.5	3.826	1.96027	0.644167	1.49041	1.79891	1.8946	0.0596	0.08	0.06	0.07
Ostrya virginiana	sapling	cool	OV_C_5-4	0.032	18.353	18.385	28.377	17.914	19.313	114		114	4.01734	5.90276	6.21152	0.439	0.00385088	0.0154703	0.0227308	0.0239198	0.286	43.7995	1.46932	7.84	3.449	2.27312	0.617122	1.54618	1.86856	1.9062	0.0485	0.04	0.04	0.04
Ostrya virginiana	sapling	cool	OV_C_5-5	0.043	16.103	16.146	25.612	15.865	18.469	166		166	6.48134	8.98803	10.3086	0.238	0.00143373	0.00929252	0.0128865	0.0147799	0.308	40.6277	1.38676	7.156	3.386	2.11341	0.633603	1.59051	1.80047	1.8894	0.0558	0.06	0.1	0.08
Quercus rubra	seed	warm	QR_H_1-1	0.097	16.768	16.865	17.525	16.755	17.098	7		7	0.399429	0.409405	0.417462						0.686	18.2108	1.02497	6.492	3.709	1.75034	0.713789	1.04515	1.20729	1.8963	0.1014	0.1	0.08	0.09
Quercus rubra	seed	warm	QR_H_1-2	0	44.667	44.667	34.011	44.622	32.365	7		7	0.205816	0.216283	0.156715						0.485	25.8972	1.05086	10.913	6.793	1.60651	0.691042	0.761435	1.43556	1.9207	0.2637	0.09	0.08	0.085
Quercus rubra	seed	warm	QR_H_1-3	0	43.394	43.394	28.42	43.382	28.064	8		8	0.281492	0.285063	0.184357						0.675	18.6131	1.01269	10.114	6.431	1.57269	0.734932	0.654929	1.21704	1.9312	0.2603	0.08	0.08	0.08
Quercus rubra	seed	warm	QR_H_1-4	0.02	31.132	31.152	24.617	31.117	24.215	9		9	0.365601	0.37167	0.289092						0.646	19.4529	1.0166	8.673	5.56	1.55989	0.726154	0.79073	1.24459	1.9172	0.1929	0.08	0.08	0.08
Quercus rubra	seed	warm	QR_H_1-5	0.053	45.344	45.397	31.163	45.323	30.114	7		7	0.224625	0.23245	0.154375						0.587	21.392	1.03483	11.007	6.819	1.61417	0.690716	0.687257	1.30549	1.9258	0.3043	0.08	0.12	0.1
Quercus rubra	seed	warm	QR_H_2-1	0.047	34.303	34.35	28.727	34.281	27.744	9		9	0.313294	0.324394	0.262368						0.522	24.0245	1.03543	10.095	5.573	1.81141	0.655107	0.837449	1.38363	1.9115	0.1766	0.12	0.08	0.1
Quercus rubra	seed	warm	QR_H_2-2	0	25.486	25.486	24.406	25.473	23.805	10		10	0.409735	0.42008	0.392372						0.538	23.3718	1.02525	8.745	4.532	1.92961	0.651397	0.957624	1.36377	1.9082	0.1375	0.1	0.07	0.085
Quercus rubra	seed	warm	QR_H_2-3	0.03	21.907	21.937	22.04	21.893	21.428	7		7	0.317604	0.326675	0.319533						0.567	22.1435	1.02856	7.571	4.526	1.67278	0.698056	1.00607	1.32836	1.892	0.1009	0.08	0.08	0.08
Quercus rubra	seed	warm	QR_H_2-4	0.024	25.294	25.318	23.557	25.276	22.782	10		10	0.424502	0.438943	0.395351						0.573	21.9185	1.03402	8.339	4.879	1.70916	0.680857	0.931328	1.32131	1.9123	0.122	0.06	0.08	0.07
Quercus rubra	seed	warm	QR_H_2-5	0.041	25.89	25.931	23.357	25.882	22.988	5		5	0.214069	0.217505	0.193125						0.596	21.0385	1.01605	8.372	5.025	1.66607	0.686334	0.902163	1.29493	1.9092	0.1298	0.09	0.08	0.085
Quercus rubra	seed	warm	QR_H_3-1	0.064	53.325	53.389	36.314	53.296	34.615	11		11	0.302913	0.317781	0.206282						0.508	24.7	1.04908	13.33	7.131	1.8693	0.618516	0.680994	1.40283	1.9235	0.3042	0.07	0.08	0.075
Quercus rubra	seed	warm	QR_H_3-2	0	62.934	62.934	37.426	62.914	36.175	10		10	0.267194	0.276434	0.158897						0.565	22.2567	1.03458	13.202	7.893	1.67262	0.678044	0.594686	1.33084	1.9174	0.3662	0.08	0.08	0.08
Quercus rubra	seed	warm	QR_H_3-3	0.033	40.581	40.614	30.315	40.569	29.478	9		9	0.296883	0.305312	0.221779						0.555	22.6276	1.02839	11.442	5.958	1.92044	0.628479	0.747024	1.34243	1.9154	0.2214	0.09	0.08	0.085
Quercus rubra	seed	warm	QR_H_3-4	0.128	63.15	63.278	36.179	63.126	35.254	8		8	0.221123	0.226925	0.126683						0.606	20.6852	1.02624	12.819	8.153	1.5723	0.700208	0.572906	1.2843	1.9359	0.3115	0.08	0.06	0.07
Quercus rubra	seed	warm	QR_H_3-5	0.095	55.814	55.909	34.819	55.787	33.807	8		8	0.22976	0.236637	0.143333						0.579	21.6846	1.02993	12.241	7.75	1.57948	0.689254	0.62384	1.31474	1.9352	0.3003	0.06	0.06	0.06
Quercus rubra	seed	warm	QR_H_4-1	0.074	41.156	41.23	32.754	41.134	31.53	11		11	0.335837	0.348874	0.267276						0.482	26.0205	1.03882	11.579	6.176	1.87484	0.625735	0.79585	1.44027	1.9232	0.2103	0.08	0.06	0.07
Quercus rubra	seed	warm	QR_H_4-2	0.062	42.294	42.356	32.704	42.277	31.777	10		10	0.305773	0.314693	0.23644						0.497	25.2515	1.02917	11.912	5.334	2.23322	0.616493	0.773254	1.41859	1.9214	0.2213	0.08	0.06	0.07
Quercus rubra	seed	warm	QR_H_4-3	0.058	46.506	46.564	34.502	46.479	32.996	12		12	0.347806	0.36368	0.258031						0.491	25.5646	1.04564	12.162	6.762	1.79858	0.633104	0.741883	1.4272	1.9187	0.2521	0.08	0.07	0.075
Quercus rubra	seed	warm	QR_H_4-4	0.021	49.956	49.977	34.007	49.918	32.508	12		12	0.352869	0.36914	0.240211						0.543	23.1402	1.04611	11.517	7.4	1.55635	0.692629	0.680739	1.35728	1.9264	0.2898	0.08	0.08	0.08
Quercus rubra	seed	warm	QR_H_4-5	0.011	2.806	2.817	7.31	2.8	7.114	7		7	0.957592	0.983975	2.49465						0.66	18.9692	1.02755	2.597	1.629	1.59423	0.72925	2.60513	1.23103	1.7979	0.0143	0.06	0.04	0.05
Quercus rubra	seed	warm	QR_H_5-1	0.074	22.985	23.059	21.328	22.978	21.016	5		5	0.234434	0.237914	0.217533						0.635	19.7269	1.01485	7.92	4.538	1.74526	0.684148	0.92791	1.25494	1.9167	0.1035	0.08	0.06	0.07
Quercus rubra	seed	warm	QR_H_5-2	0.023	28.011	28.034	26.053	27.999	25.653	8		8	0.307066	0.311854	0.285602						0.519	24.212	1.01559	10.085	4.71	2.14119	0.592409	0.930099	1.38864	1.9185	0.1553	0.07	0.09	0.08
Quercus rubra	seed	warm	QR_H_5-3	0.056	39.437	39.493	30.95	39.421	30.428	9		9	0.290792	0.29578	0.228212						0.517	24.255	1.01716	11.63	5.985	1.94319	0.609727	0.784796	1.39028	1.9185	0.21	0.08	0.08	0.08
Quercus rubra	seed	warm	QR_H_5-4	0.035	31.717	31.752	26.047	31.696	24.945	10		10	0.383921	0.400882	0.315288						0.587	21.367	1.04418	9.716	5.2	1.86846	0.654415	0.821232	1.30469	1.9126	0.1753		0.08	0.08
Quercus rubra	seed	warm	QR_H_5-5	0.07	36.646	36.716	28.27	36.617	26.988	9		9	0.318359	0.333482	0.245593						0.576	21.7669	1.0475	10.168	5.979	1.70062	0.67243	0.771435	1.31737	1.9139	0.2009	0.08	0.08	0.08
Quercus rubra	seed	warm	QR_H_6-1	0.075	50.12	50.195	34.645	50.095	33.29	15		15	0.432963	0.450586	0.299282						0.525	23.9123	1.0407	11.822	7.021	1.68381	0.67623	0.691241	1.38048	1.925	0.4383	0.09	0.08	0.085
Quercus rubra	seed	warm	QR_H_6-2	0.029	23.611	23.64	23.64	23.6	23.175	6		6	0.253807	0.2589	0.254119						0.531	23.64	1.02006	8.394	4.815	1.7433	0.653597	1.00123	1.37241	1.9115	0.1884	0.08	0.06	0.07
Quercus rubra	seed	warm	QR_H_6-3	0.02	31.161	31.181	29.282	31.121	27.372	11		11	0.375657	0.401871	0.353005						0.457	27.4987	1.06978	10.106	5.412	1.86733	0.623477	0.9397	1.47976	1.9106	0.234	0.08	0.1	0.09
Quercus rubra	seed	warm	QR_H_6-4	0.026	39.663	39.689	31.895	39.63	29.948	13		13	0.407587	0.434086	0.327761						0.49	25.6316	1.06501	10.92	6.378	1.71214	0.65098	0.80415	1.42865	1.9266	0.3063	0.08	0.09	0.085
Quercus rubra	seed	warm	QR_H_6-5	0.023	44.324	44.347	32.215	44.304	31.473	9		9	0.279373	0.285959	0.20305						0.537	23.4019	1.02358	11.699	6.581	1.77769	0.642301	0.726807	1.365	1.9178	0.366	0.08	0.08	0.08
Quercus rubra	seed	warm	QR_H_11-1	0.083	7.167	7.25	10.94	7.164	10.84	2		2	0.182815	0.184502	0.279057						0.753	16.5081	1.00923	3.366	2.845	1.18313	0.90263	1.52644	1.15277	1.877	0.0642	0.11	0.11	0.11
Quercus rubra	seed	warm	QR_H_11-2	0.122	30.06	30.182	27.551	30.041	26.346	12		12	0.435556	0.455477	0.399202						0.498	25.1493	1.04574	8.991	5.529	1.62615	0.689479	0.916534	1.41755	1.9118	0.1835	0.08	0.08	0.08
Quercus rubra	seed	warm	QR_H_11-3	0.058	6.593	6.651	12.887	6.579	12.324	5		5	0.387988	0.405712	0.75838						0.499	24.9699	1.04568	4.816	2.186	2.20311	0.604244	1.95465	1.41581	1.836	0.0355	0.06	0.08	0.07
Quercus rubra	seed	warm	QR_H_11-4	0.059	12.922	12.981	17.778	12.91	17.011	7		7	0.393745	0.411498	0.541712						0.514	24.3477	1.04509	6.339	3.444	1.84059	0.64134	1.37579	1.39512	1.8588	0.0738	0.06	0.07	0.065
Quercus rubra	seed	warm	QR_H_11-5	0	10.069	10.069	17.645	10.055	16.51	7		7	0.396713	0.423985	0.695203						0.406	30.9212	1.06875	5.917	2.665	2.22026	0.605127	1.75241	1.56864	1.8418	0.0645	0.09	0.08	0.085
Quercus rubra	seed	cool	QR_C_1-1	0.032	22.972	23.004	27.889	22.916	25.233	11		11	0.394421	0.435937	0.478844						0.371	33.8114	1.10526	9.584	4.764	2.01175	0.56469	1.21404	1.64145	1.8851	0.0762	0.04	0.05	0.045
Quercus rubra	seed	cool	QR_C_1-2	0.045	19.18	19.225	21.441	19.164	20.386	9		9	0.419757	0.441479	0.469239						0.524	23.9124	1.05175	7.798	4.122	1.8918	0.634461	1.11788	1.38107	1.8931	0.0654	0.06	0.05	0.055
Quercus rubra	seed	cool	QR_C_1-3	0.073	35.721	35.794	34.126	35.666	31.277	14		14	0.410244	0.447613	0.391926						0.385	32.5357	1.09109	11.364	6.086	1.86724	0.594058	0.955348	1.61071	1.9078	0.01127	0.06	0.05	0.055
Quercus rubra	seed	cool	QR_C_1-4	0.089	38.557	38.646	32.27	38.533	30.859	10		10	0.309885	0.324055	0.259356						0.465	26.9459	1.04572	11.762	5.947	1.9778	0.596384	0.836943	1.46603	1.9195	0.1312	0.06	0.07	0.065
Quercus rubra	seed	cool	QR_C_1-5	0.084	31.998	32.082	29.103	31.964	27.524	12		12	0.412329	0.435983	0.375023						0.475	26.4006	1.05737	10.788	5.166	2.08827	0.592441	0.909526	1.45135	1.916	0.0998	0.08	0.06	0.07
Quercus rubra	seed	cool	QR_C_2-1	0.176	86.56	86.736	44.311	86.533	43.294	13		13	0.293381	0.300273	0.150185						0.554	22.6373	1.02349	15.334	9.113	1.68265	0.685329	0.511911	1.34353	1.9393	0.0322	0.08	0.07	0.075
Quercus rubra	seed	cool	QR_C_2-2	0.094	80.567	80.661	41.13	80.543	40.521	10		10	0.243132	0.246786	0.12412						0.598	20.9727	1.01503	14.44	8.722	1.65558	0.70181	0.510507	1.29263	1.9414	0.288	0.08	0.08	0.08
Quercus rubra	seed	cool	QR_C_2-3	0.093	55.164	55.257	38.658	55.114	36.436	14		14	0.36215	0.384235	0.253789						0.464	27.0453	1.06098	14.069	6.536	2.15254	0.596191	0.700783	1.46827	1.9205	0.1796	0.06	0.06	0.06
Quercus rubra	seed	cool	QR_C_2-4	0.127	66.262	66.389	38.804	66.231	37.623	13		13	0.335017	0.345533	0.196191						0.553	22.6807	1.03139	13.086	8.2	1.59585	0.702581	0.585615	1.34474	1.9374	0.2408	0.07	0.06	0.065
Quercus rubra	seed	cool	QR_C_2-5	0.048	90.406	90.454	43.306	90.374	42.335	11		11	0.254006	0.259832	0.121673						0.606	20.7333	1.02294	15.421	9.305	1.65728	0.695915	0.479017	1.28483	1.9441	0.3328	0.08	0.06	0.07
Quercus rubra	seed	cool	QR_C_3-1	0.043	103.447	103.49	65.242	103.352	62.043	16		16	0.245241	0.257886	0.154669						0.305	41.1298	1.05156	15.278	12.251	1.24708	0.751342	0.63068	1.80952	1.9271	0.5063	0.08	0.08	0.08
Quercus rubra	seed	cool	QR_C_3-2	0.053	70.138	70.191	45.979	70.074	44.642	11		11	0.23924	0.246405	0.156834						0.417	30.1188	1.02995	12.787	9.282	1.37761	0.739311	0.65555	1.54874	1.9307	0.3284	0.08	0.08	0.08
Quercus rubra	seed	cool	QR_C_3-3	0.041	58.866	58.907	40.511	58.793	38.242	25		25	0.617116	0.653731	0.424693						0.451	27.8599	1.05933	11.772	7.99	1.47334	0.735679	0.68819	1.48948	1.9318	0.3022	0.08	0.06	0.07
Quercus rubra	seed	cool	QR_C_3-4	0.109	77.896	78.005	52.034	77.838	48.164	17		17	0.326709	0.352961	0.21824						0.362	34.7098	1.08035	16.201	9.918	1.63349	0.615141	0.667993	1.66312	1.9262	0.3618	0.07	0.06	0.065
Quercus rubra	seed	cool	QR_C_3-5	0.081	64.585	64.666	46.366	64.515	42.447	14		14	0.301945	0.329823	0.216769						0.378	33.2448	1.09233	13.117	9.297	1.41089	0.691765	0.717907	1.62753	1.9223	0.3022	0.06	0.06	0.06
Quercus rubra	seed	cool	QR_C_4-1	0.103	62.688	62.791	38.314	62.679	37.959	7		7	0.182701	0.184409	0.111664						0.537	23.3786	1.00935	13.769	7.693	1.78981	0.649384	0.611186	1.36509	1.9291	0.263	0.08	0.08	0.08
Quercus rubra	seed	cool	QR_C_4-2	0.071	57.688	57.759	36.317	57.674	35.568	7		7	0.192747	0.196806	0.121342						0.55	22.835	1.02106	14.351	6.555	2.18932	0.597562	0.629542	1.34885	1.9332	0.2788	0.07	0.08	0.075
Quercus rubra	seed	cool	QR_C_4-3	0.035	53.364	53.399	34.869	53.355	34.395	5		5	0.143394	0.14537	0.0936961						0.552	22.7691	1.01378	13.358	6.759	1.97633	0.617277	0.653418	1.34651	1.9276	0.2489	0.07	0.08	0.075
Quercus rubra	seed	cool	QR_C_4-4	0	65.064	65.064	40.5	65.022	38.878	9		9	0.222222	0.231493	0.138325						0.498	25.2098	1.04172	14.826	7.647	1.9388	0.613905	0.622464	1.41638	1.9279	0.3173	0.08	0.08	0.08
Quercus rubra	seed	cool	QR_C_4-5	0.033	49.06	49.093	37.812	49.027	35.848	9		9	0.23802	0.25106	0.183449						0.431	29.1232	1.05479	12.818	7.031	1.82307	0.6168	0.77073	1.52286	1.9195	0.256	0.08	0.08	0.08
Quercus rubra	seed	cool	QR_C_5-1	0	57.341	57.341	43.697	57.291	41.217	16		16	0.366158	0.388189	0.279032						0.377	33.2995	1.06017	14.02	7.443	1.88365	0.609452	0.762055	1.62785	1.9199	0.2098	0.06	0.08	0.07
Quercus rubra	seed	cool	QR_C_5-2	0.034	72.697	72.731	44.576	72.666	42.604	13		13	0.291637	0.305136	0.178824						0.46	27.3201	1.04629	16.004	8.114	1.97239	0.601293	0.613175	1.47482	1.9222	0.2523	0.08	0.06	0.07
Quercus rubra	seed	cool	QR_C_5-3	0.01	62.882	62.892	41.303	62.844	38.891	14		14	0.338958	0.35998	0.222639						0.463	27.1249	1.06202	14.839	7.456	1.99021	0.603043	0.656833	1.46931	1.9278	0.2218	0.08	0.06	0.07
Quercus rubra	seed	cool	QR_C_5-4	0.108	59.825	59.933	42.792	59.747	39.898	17		17	0.397271	0.426087	0.284162						0.411	30.5534	1.07253	13.425	7.751	1.73203	0.650689	0.715286	1.56069	1.9222	0.2144	0.08	0.06	0.07
Quercus rubra	seed	cool	QR_C_5-5	0.085	57.298	57.383	47.979	57.246	44.161	21		21	0.437691	0.475533	0.366505						0.313	40.1161	1.08646	13.954	7.618	1.83171	0.612559	0.837359	1.78804	1.919	0.2202	0.08	0.06	0.07
Quercus rubra	seed	cool	QR_C_6-1	0.076	35.017	35.093	31.966	34.984	30.991	11		11	0.344116	0.354942	0.314133						0.431	29.1176	1.03146	11.056	5.811	1.9026	0.604599	0.912871	1.52386	1.9066	0.1459	0.07	0.08	0.075
Quercus rubra	seed	cool	QR_C_6-2	0.008	38.579	38.587	32.018	38.553	30.963	7		7	0.218627	0.226076	0.181446						0.473	26.5673	1.03407	11.249	5.908	1.90403	0.623106	0.829933	1.45417	1.9164	0.1639	0.08	0.06	0.07
Quercus rubra	seed	cool	QR_C_6-3	0	25.996	25.996	27.507	25.977	26.264	9		9	0.327189	0.342674	0.346207						0.432	29.1058	1.04733	10.085	4.671	2.15907	0.570469	1.05812	1.5219	1.9055	0.0964	0.08	0.06	0.07
Quercus rubra	seed	cool	QR_C_6-4	0.055	51.935	51.99	38.163	51.902	36.434	13		13	0.340644	0.35681	0.250313						0.448	28.0134	1.04746	13.43	6.647	2.02046	0.605814	0.734822	1.49385	1.9205	0.2392	0.08	0.08	0.08
Quercus rubra	seed	cool	QR_C_6-5	0.054	62.776	62.83	44.354	62.728	42.011	12		12	0.270551	0.285639	0.191156						0.401	31.3111	1.05577	14.709	8.23	1.78724	0.608073	0.706544	1.57918	1.9172	0.283	0.08	0.07	0.075
Quercus rubra	seed	cool	QR_C_7-1	0.097	34.095	34.192	35.957	34.041	31.943	20		20	0.55622	0.626115	0.586596						0.331	37.8131	1.12566	10.157	6.028	1.68497	0.649609	1.05461	1.73713	1.8971	0.1542	0.08	0.06	0.07
Quercus rubra	seed	cool	QR_C_7-2	0.04	23.412	23.452	30.549	23.358	26.916	17		17	0.556483	0.631595	0.726123						0.315	39.7937	1.13498	9.059	4.781	1.89479	0.603205	1.30484	1.78104	1.8765	0.0969	0.06	0.06	0.06
Quercus rubra	seed	cool	QR_C_7-3	0.095	31.892	31.987	36.506	31.847	32.422	21		21	0.575248	0.647708	0.658472						0.301	41.6634	1.12596	10.644	5.718	1.86149	0.599566	1.14468	1.82355	1.8975	0.1482	0.07	0.06	0.065
Quercus rubra	seed	cool	QR_C_7-4	0.091	42.062	42.153	44.303	41.961	39.078	23		23	0.519152	0.588566	0.546812						0.269	46.5627	1.13371	12.505	6.793	1.84087	0.585849	1.05328	1.92701	1.8999	0.1895	0.06	0.06	0.06
Quercus rubra	seed	cool	QR_C_7-5	0.061	24.718	24.779	33.097	24.686	29.709	16		16	0.483428	0.538557	0.647302						0.284	44.2072	1.11404	9.873	4.859	2.0319	0.568916	1.33898	1.87792	1.8767	0.1058	0.06	0.06	0.06
Carpinus caroliniana	seed	warm	CC_HS_1-1	0.007	17.031	17.038	25.542	16.092	17.337	69	2	71	2.77974	4.09529	4.16887	0.939	0.0136087	0.036763	0.0541616	0.0551348	0.328	38.2905	1.47327	6.267	4.237	1.47911	0.743198	1.49974	1.74594	1.8952	0.0809	0.07	0.06	0.065
Carpinus caroliniana	seed	warm	CC_HS_1-2	0.027	18.724	18.751	25.938	17.763	19.064	66		66	2.54453	3.46202	3.52489	0.961	0.0145606	0.0370499	0.0504091	0.0513245	0.35	35.8797	1.36057	7.01	4.116	1.70311	0.697026	1.38528	1.69096	1.8916	0.091	0.08	0.06	0.07
Carpinus caroliniana	seed	warm	CC_HS_1-3	0.021	10.426	10.447	18.795	9.751	13.695	47		47	2.50067	3.43191	4.50796	0.675	0.0143617	0.0359138	0.0492881	0.064742	0.371	33.8137	1.3724	4.794	3.353	1.42976	0.760769	1.8027	1.64202	1.8845	0.0397	0.08	0.06	0.07
Carpinus caroliniana	seed	warm	CC_HS_1-4	0.019	8.126	8.145	16.781	7.479	12.245	38		38	2.26447	3.10331	4.67635	0.647	0.0170263	0.0385555	0.0528379	0.079621	0.363	34.5736	1.37044	4.46	2.864	1.55726	0.722047	2.0651	1.66064	1.8505	0.0352	0.06	0.05	0.055
Carpinus caroliniana	seed	warm	CC_HS_1-5	0.019	6.29	6.309	14.323	5.633	10.147	28		28	1.9549	2.75944	4.45151	0.657	0.0234643	0.0458703	0.0647482	0.104452	0.385	32.5168	1.41155	3.657	2.636	1.38733	0.775015	2.27711	1.61103	1.8207	0.0269	0.06	0.06	0.06
Carpinus caroliniana	seed	warm	CC_HS_2-1	0.032	9.012	9.044	16.861	8.403	12.846	37		37	2.19441	2.88027	4.10564	0.609	0.0164595	0.0361189	0.0474078	0.0675766	0.398	31.4345	1.31255	4.955	2.895	1.71157	0.684844	1.87095	1.58441	1.8743	0.0354	0.05	0.06	0.055
Carpinus caroliniana	seed	warm	CC_HS_2-2	0.031	6.787	6.818	13.907	6.218	10.988	25		25	1.79766	2.27521	3.68351	0.569	0.02276	0.0409146	0.0517838	0.0838367	0.441	28.3668	1.26565	4.268	2.407	1.77316	0.690334	2.04906	1.50588	1.8721	0.0295	0.06	0.07	0.065
Carpinus caroliniana	seed	warm	CC_HS_2-3	0.059	15.707	15.766	22.201	14.899	17.163	49		49	2.20711	2.85498	3.11963	0.808	0.0164898	0.0363948	0.047078	0.051442	0.4	31.2625	1.29354	6.326	3.85	1.64312	0.70825	1.41345	1.58023	1.8891	0.0497	0.06	0.05	0.055
Carpinus caroliniana	seed	warm	CC_HS_2-4	0.024	2.674	2.698	7.764	2.52	6.698	17		17	2.18959	2.53807	6.35752	0.154	0.00905882	0.0198351	0.0229919	0.0575916	0.557	22.3424	1.15915	2.401	1.7	1.41235	0.771941	2.90352	1.33937	1.8228	0.0095	0.06	0.05	0.055
Carpinus caroliniana	seed	warm	CC_HS_2-5	0.017	3.019	3.036	9.278	2.77	7.272	23		23	2.47898	3.16282	7.61842	0.249	0.0108261	0.0268377	0.0342409	0.0824776	0.441	28.3535	1.27585	2.72	1.738	1.56502	0.722831	3.0732	1.50632	1.7644	0.0095	0.05	0.04	0.045
Carpinus caroliniana	seed	warm	CC_HS_3-1	0	14.413	14.413	24.759	13.413	16.249	58		58	2.34258	3.56945	4.02414	1	0.0172414	0.0403894	0.0615422	0.0693818	0.295	42.5316	1.52372	6.127	3.839	1.59599	0.699173	1.71782	1.83972	1.8818	0.0432	0.03	0.05	0.04
Carpinus caroliniana	seed	warm	CC_HS_3-2	0	10.819	10.819	21.264	10.014	13.833	53		53	2.49248	3.83142	4.89879	0.805	0.0151887	0.0378574	0.0581942	0.0744061	0.301	41.7929	1.53719	5.17	3.272	1.58007	0.71789	1.96543	1.82367	1.8813	0.0275	0.07	0.02	0.045
Carpinus caroliniana	seed	warm	CC_HS_3-3	0.015	5.195	5.21	13.023	4.641	8.952	23		23	1.76611	2.56926	4.42733	0.554	0.024087	0.0425401	0.0618856	0.106641	0.385	32.5525	1.45476	3.257	2.545	1.27976	0.790781	2.50683	1.61181	1.8423	0.0203	0.05	0.05	0.05
Carpinus caroliniana	seed	warm	CC_HS_3-4	0.025	10.581	10.606	20.029	9.634	13.633	33		33	1.64761	2.4206	3.1188	0.947	0.028697	0.0472814	0.0694638	0.0895	0.331	37.824	1.46916	5.075	3.299	1.53834	0.724094	1.89292	1.73696	1.8886	0.038	0.04	0.05	0.045
Carpinus caroliniana	seed	warm	CC_HS_3-5	0	11.373	11.373	21.283	10.6	14.461	55		55	2.58422	3.80333	4.83602	0.773	0.0140545	0.0363201	0.0534541	0.067968	0.316	39.8282	1.47175	5.334	3.382	1.57717	0.713411	1.87136	1.78029	1.8709	0.0307	0.04	0.04	0.04
Carpinus caroliniana	seed	warm	CC_HS_4-1	0.022	6.692	6.714	14.359	6.15	10.86	31		31	2.15892	2.85451	4.6324	0.542	0.0174839	0.0377464	0.0499079	0.0809922	0.408	30.7091	1.32219	4.162	2.515	1.65487	0.702496	2.1457	1.56582	1.8837	0.0168	0.04	0.04	0.04
Carpinus caroliniana	seed	warm	CC_HS_4-2	0.021	4.139	4.16	10.249	3.754	8.241	22		22	2.14655	2.66958	5.31529	0.385	0.0175	0.0375646	0.0467176	0.0930176	0.495	25.2505	1.24366	3.077	2.062	1.49224	0.747953	2.4762	1.42111	1.8314	0.0142	0.04	0.04	0.04
Carpinus caroliniana	seed	warm	CC_HS_4-3	0.015	1.508	1.523	6.568	1.34	5.057	19		19	2.89281	3.75717	12.5995	0.168	0.00884211	0.0255786	0.0332213	0.111406	0.439	28.3248	1.29879	1.95	1.204	1.6196	0.714119	4.35544	1.50879	1.7279	0.0041	0.04	0.04	0.04
Carpinus caroliniana	seed	warm	CC_HS_4-4	0.015	2.194	2.209	7.143	1.956	5.87	18		18	2.51995	3.06644	8.20419	0.238	0.0132222	0.0333193	0.0405451	0.108478	0.54	23.0975	1.21687	2.125	1.545	1.3754	0.789213	3.2557	1.36037	1.8028	0.007	0.04	0.03	0.035
Carpinus caroliniana	seed	warm	CC_HS_4-5	0.011	1.622	1.633	6.285	1.409	5.059	15		15	2.38663	2.96501	9.24784	0.213	0.0142	0.0338902	0.0421032	0.131319	0.516	24.1894	1.24234	1.832	1.332	1.37538	0.787087	3.87485	1.39211	1.729	0.0045	0.04	0.04	0.04
Carpinus caroliniana	seed	warm	CC_HS_5-1	0	13.47	13.47	27.953	12.302	16.195	62	1	63	2.25378	3.89009	4.67706	1.168	0.0188387	0.0417844	0.072121	0.0867112	0.217	58.0082	1.72603	6.042	3.789	1.59462	0.685422	2.0752	2.14852	1.8734	0.0337	0.04	0.04	0.04
Carpinus caroliniana	seed	warm	CC_HS_5-2	0.086	15.319	15.405	22.938	13.985	16.271	31		31	1.35147	1.90523	2.02363	1.334	0.0430323	0.0581568	0.0819864	0.0870814	0.366	34.1546	1.40975	5.865	4.123	1.42251	0.755123	1.49736	1.65324	1.9019	0.0537	0.04	0.05	0.045
Carpinus caroliniana	seed	warm	CC_HS_5-3	0	16.35	16.35	28.086	14.915	17.172	50		50	1.78025	2.91172	3.0581	1.435	0.0287	0.0510931	0.0835663	0.0877676	0.26	48.2461	1.63557	6.395	4.207	1.52009	0.713466	1.7178	1.95941	1.8803	0.0473	0.06	0.05	0.055
Carpinus caroliniana	seed	warm	CC_HS_5-4	0.048	6.103	6.151	12.85	5.499	9.778	18		18	1.40078	1.84087	2.94937	0.604	0.0335556	0.0470039	0.0617713	0.0989677	0.464	26.8448	1.31417	3.515	2.728	1.28849	0.796164	2.10552	1.46733	1.8324	0.0238	0.08	0.06	0.07
Carpinus caroliniana	seed	warm	CC_HS_5-5	0.047	19.05	19.097	28.527	17.384	18.762	47		47	1.64756	2.50506	2.46719	1.666	0.0354468	0.0584008	0.0887965	0.0874541	0.294	42.6135	1.52047	7.025	4.525	1.55249	0.701926	1.49748	1.84376	1.8824	0.0526	0.06	0.05	0.055
Carpinus caroliniana	seed	warm	CC_HS_6-1	0	10.505	10.505	20.133	9.805	14.087	59		59	2.93051	4.18826	5.61637	0.7	0.0118644	0.0347688	0.0496912	0.0666349	0.326	38.5852	1.42919	5.416	3.225	1.67938	0.675265	1.91652	1.75229	1.8703	0.03	0.04	0.03	0.035
Carpinus caroliniana	seed	warm	CC_HS_6-2	0	15.427	15.427	25.321	14.227	17.416	52		52	2.05363	2.98576	3.37071	1.2	0.0230769	0.0473915	0.0689022	0.0777857	0.302	41.5604	1.45389	6.617	3.92	1.68801	0.669784	1.64134	1.81859	1.8733	0.0474	0.04	0.04	0.04
Carpinus caroliniana	seed	warm	CC_HS_6-3	0.031	4.74	4.771	12.487	4.069	9.068	18		18	1.4415	1.985	3.79747	0.671	0.0372778	0.0537359	0.0739965	0.141561	0.382	32.6819	1.37704	3.235	2.3	1.40652	0.761878	2.63439	1.61795	1.836	0.0192	0.05	0.03	0.04
Carpinus caroliniana	seed	warm	CC_HS_6-4	0.025	2.068	2.093	7.698	1.918	6.453	8		8	1.03923	1.23973	3.86847	0.15	0.01875	0.0194856	0.023245	0.0725338	0.439	28.313	1.19293	2.239	1.467	1.52624	0.729097	3.72244	1.51007	1.7891	0.0098	0.04	0.06	0.05
Carpinus caroliniana	seed	warm	CC_HS_6-5	0.013	10.06	10.073	19.22	8.975	13.266	29	1	30	1.56087	2.26142	2.98211	1.085	0.0374138	0.0564516	0.081788	0.107853	0.342	36.6731	1.44882	4.88	3.398	1.43614	0.733862	1.91054	1.70942	1.8554	0.0357	0.04	0.05	0.045
Carpinus caroliniana	seed	warm	CC_HS_7-1	0.029	4.907	4.936	11.68	4.406	9.474	15		15	1.28425	1.58328	3.05686	0.501	0.0334	0.0428938	0.0528816	0.102099	0.452	27.6382	1.23285	3.296	2.208	1.49275	0.760598	2.38027	1.48741	1.8298	0.0198	0.06	0.06	0.06
Carpinus caroliniana	seed	warm	CC_HS_7-2	0.01	17.208	17.218	23.424	16.279	17.597	57		57	2.4334	3.23919	3.31241	0.929	0.0162982	0.0396602	0.0527931	0.0539865	0.394	31.8669	1.33114	6.456	4.29	1.5049	0.725242	1.36123	1.59291	1.8886	0.0503	0.06	0.04	0.05
Carpinus caroliniana	seed	warm	CC_HS_7-3	0.027	14.657	14.684	23.66	13.828	16.611	63		63	2.66272	3.79267	4.29829	0.829	0.0131587	0.035038	0.0499067	0.05656	0.329	38.1228	1.42436	6.249	3.811	1.63973	0.691937	1.61425	1.74336	1.8747	0.0388	0.04	0.04	0.04
Carpinus caroliniana	seed	warm	CC_HS_7-4	0.032	9.776	9.808	16.224	8.991	12.836	31		31	1.91075	2.41508	3.17103	0.785	0.0253226	0.0483851	0.0611561	0.0802987	0.467	26.8371	1.26395	4.74	3.257	1.45533	0.745533	1.65957	1.46377	1.8668	0.0388	0.04	0.05	0.045
Carpinus caroliniana	seed	warm	CC_HS_7-5	0.019	13.722	13.741	20.532	12.679	15.826	40		40	1.94818	2.52749	2.91503	1.043	0.026075	0.0507988	0.0659042	0.0760093	0.409	30.6792	1.29736	5.786	3.851	1.50247	0.722913	1.49628	1.56357	1.8863	0.0469	0.04	0.06	0.05
Carpinus caroliniana	seed	cool	CC_CS_1-1	0.033	11.21	11.243	20.617	10.348	14.377	45	18	63	3.05573	4.382	5.61998	0.862	0.0191556	0.0418102	0.0599569	0.0768956	0.331	37.8067	1.43403	5.336	3.438	1.55207	0.709056	1.83916	1.73707	1.8726	0.0344	0.04	0.05	0.045
Carpinus caroliniana	seed	cool	CC_CS_1-2	0.004	7.779	7.783	18.483	7.324	12.171	76		76	4.11189	6.24435	9.76989	0.455	0.0101111	0.0246172	0.0373839	0.0584908	0.286	43.8933	1.51861	4.591	2.737	1.67738	0.68568	2.37601	1.86941	1.8351	0.03	0.04	0.05	0.045
Carpinus caroliniana	seed	cool	CC_CS_1-3	0.034	9.599	9.633	19.635	8.957	13.092	60	11	71	3.61599	5.42316	7.3966	0.642	0.0107	0.0326967	0.0490376	0.066882	0.313	40.0221	1.49977	4.857	3.065	1.58467	0.721054	2.04553	1.78778	1.8621	0.0313	0.04	0.04	0.04
Carpinus caroliniana	seed	cool	CC_CS_1-4	0.026	7.575	7.601	20.82	7.026	12.67	75	6	81	3.89049	6.39305	10.6931	0.549	0.00732	0.0263689	0.0433307	0.0724752	0.22	57.0283	1.64325	4.782	2.752	1.73765	0.65055	2.74851	2.13395	1.8241	0.0227	0.04	0.05	0.045
Carpinus caroliniana	seed	cool	CC_CS_1-5	0.029	6.704	6.733	18.324	6.263	11.403	74	3	77	4.20214	6.75261	11.4857	0.441	0.00595946	0.0240668	0.038674	0.0657816	0.251	49.8691	1.60695	4.212	2.654	1.58704	0.695138	2.73329	1.9964	1.8402	0.0195	0.05	0.03	0.04
Carpinus caroliniana	seed	cool	CC_CS_2-1	0.053	15.522	15.575	24.903	14.752	17.017	71		71	2.85106	4.1723	4.57415	0.77	0.0108451	0.03092	0.0452489	0.049607	0.315	39.8176	1.46342	6.274	3.826	1.63983	0.709781	1.60437	1.78309	1.8859	0.0478	0.06	0.04	0.05
Carpinus caroliniana	seed	cool	CC_CS_2-2	0.044	12.545	12.589	19.789	11.675	14.888	37	5	42	2.12239	2.82106	3.34795	0.87	0.0235135	0.0439638	0.0584363	0.0693503	0.403	31.1069	1.32919	5.585	3.616	1.54452	0.716849	1.57744	1.5761	1.8766	0.0396	0.06	0.04	0.05
Carpinus caroliniana	seed	cool	CC_CS_2-3	0.035	15.796	15.831	25.408	14.931	17.48	75	5	80	3.14861	4.57666	5.06457	0.865	0.0115333	0.0340444	0.0494851	0.0547607	0.307	40.7786	1.45355	6.519	3.829	1.70253	0.688697	1.60851	1.8034	1.8963	0.0501	0.06	0.04	0.05
Carpinus caroliniana	seed	cool	CC_CS_2-4	0.052	11.75	11.802	24.239	11.023	15.172	57	2	59	2.43409	3.88874	5.02128	0.727	0.0127544	0.029993	0.0479172	0.0618723	0.251	49.7822	1.59761	5.579	3.356	1.6624	0.694827	2.06289	1.99476	1.8781	0.0443	0.06	0.06	0.06
Carpinus caroliniana	seed	cool	CC_CS_2-5	0.04	12.599	12.639	22.53	11.82	15.314	51	3	54	2.3968	3.52619	4.28605	0.779	0.0152745	0.0345761	0.0508685	0.0618303	0.312	40.1615	1.4712	5.642	3.545	1.59154	0.711014	1.78824	1.79056	1.8613	0.0434	0.04	0.04	0.04
Carpinus caroliniana	seed	cool	CC_CS_3-1	0.009	14.187	14.196	22.596	13.319	16.004	67	5	72	3.1864	4.49888	5.07507	0.868	0.0129552	0.0384139	0.0542364	0.0611828	0.349	35.9664	1.4119	5.723	4.008	1.42789	0.742873	1.59273	1.69232	1.8851	0.0506	0.06	0.04	0.05
Carpinus caroliniana	seed	cool	CC_CS_3-2	0.015	15.796	15.811	26.021	14.847	16.931	70	8	78	2.99758	4.60693	4.93796	0.949	0.0135571	0.0364705	0.056051	0.0600785	0.293	42.8241	1.53689	6.102	4.294	1.42105	0.735297	1.64732	1.84691	1.884	0.0502	0.04	0.04	0.04
Carpinus caroliniana	seed	cool	CC_CS_3-3	0.01	14.92	14.93	25.548	13.993	16.672	77	4	81	3.1705	4.85845	5.42895	0.927	0.012039	0.0362846	0.0556022	0.0621314	0.287	43.7174	1.53239	6.102	3.94	1.54873	0.714517	1.71233	1.86581	1.8768	0.041	0.04	0.05	0.045
Carpinus caroliniana	seed	cool	CC_CS_3-4	0.004	8.234	8.238	20.509	7.681	12.571	80	5	85	4.14452	6.76159	10.3231	0.553	0.0069125	0.0269638	0.0439901	0.0671606	0.246	51.0584	1.63145	4.6	2.981	1.54311	0.704057	2.49077	2.0162	1.8287	0.0337	0.04	0.05	0.045
Carpinus caroliniana	seed	cool	CC_CS_3-5	0	15.594	15.594	26.303	14.674	17.265	77	4	81	3.0795	4.69157	5.19431	0.92	0.0119481	0.034977	0.053287	0.0589971	0.283	44.3663	1.52349	6.257	4.083	1.53245	0.712144	1.68674	1.87898	1.8864	0.0424	0.04	0.03	0.035
Carpinus caroliniana	seed	cool	CC_CS_4-1	0.032	11.474	11.506	18.334	10.661	13.804	43	2	45	2.45446	3.25992	3.92191	0.813	0.018907	0.0443438	0.058896	0.0708558	0.429	29.2139	1.32817	5.021	3.488	1.43951	0.762302	1.59787	1.52684	1.8855	0.0405	0.04	0.05	0.045
Carpinus caroliniana	seed	cool	CC_CS_4-2	0.022	14.917	14.939	22.963	14.002	17.194	69	5	74	3.22258	4.30383	4.96078	0.915	0.0132609	0.0398467	0.0532162	0.0613394	0.355	35.2968	1.33552	6.378	3.701	1.72332	0.683803	1.53938	1.67719	1.8864	0.0409	0.04	0.04	0.04
Carpinus caroliniana	seed	cool	CC_CS_4-3	0.018	10.761	10.779	19.279	10.084	13.781	60		60	3.11219	4.35382	5.57569	0.677	0.0112833	0.0351159	0.0491256	0.0629124	0.364	34.4818	1.39896	5.207	3.181	1.63691	0.71147	1.79156	1.65788	1.8712	0.0371	0.04	0.05	0.045
Carpinus caroliniana	seed	cool	CC_CS_4-4	0.041	15.075	15.116	25.336	14.226	16.734	80		80	3.15756	4.78069	5.3068	0.849	0.0106125	0.0335096	0.050735	0.0563184	0.295	42.4658	1.51404	6.441	3.801	1.69455	0.681115	1.68066	1.84079	1.8868	0.0455	0.04	0.02	0.03
Carpinus caroliniana	seed	cool	CC_CS_4-5	0.036	11.495	11.531	23.073	10.762	15.233	86		86	3.7273	5.64564	7.48151	0.733	0.00852326	0.0317687	0.0481192	0.0637669	0.271	46.168	1.51467	5.6	3.466	1.6157	0.684227	2.00722	1.91975	1.8615	0.0588	0.06	0.06	0.06
Carpinus caroliniana	seed	cool	CC_CS_5-1	0	9.196	9.196	16.208	8.499	12.453	43	2	45	2.77641	3.61359	4.89343	0.697	0.0162093	0.0430035	0.0559704	0.0757938	0.44	28.5667	1.30153	4.604	3.078	1.49578	0.743223	1.76251	1.50773	1.8685	0.0285	0.04	0.04	0.04
Carpinus caroliniana	seed	cool	CC_CS_5-2	0.025	7.64	7.665	17.077	7.111	12.129	51	4	55	3.22071	4.53459	7.19895	0.529	0.0103725	0.0309773	0.0436145	0.0692408	0.329	38.0462	1.40795	4.527	2.764	1.63784	0.690082	2.23521	1.74285	1.8228	0.0237	0.06	0.04	0.05
Carpinus caroliniana	seed	cool	CC_CS_5-3	0	9.375	9.375	18.699	8.736	13.122	59	3	62	3.31569	4.72489	6.61333	0.639	0.0108305	0.034173	0.0486968	0.06816	0.337	37.2963	1.42501	4.827	3.108	1.55309	0.715753	1.99456	1.72277	1.8644	0.0322	0.06	0.05	0.055
Carpinus caroliniana	seed	cool	CC_CS_5-4	0	7.216	7.216	16.958	6.796	11.645	75		75	4.42269	6.44053	10.3936	0.42	0.0056	0.0247671	0.036067	0.058204	0.315	39.8522	1.45625	4.35	2.706	1.60754	0.69681	2.35006	1.78083	1.8314	0.0304	0.06	0.06	0.06
Carpinus caroliniana	seed	cool	CC_CS_5-5	0	7.33	7.33	16.95	6.879	11.793	78		78	4.60177	6.61409	10.6412	0.451	0.00578205	0.0266077	0.038243	0.061528	0.321	39.1954	1.43729	4.259	2.673	1.59334	0.717298	2.31241	1.76609	1.8608	0.029	0.05	0.05	0.05
Carpinus caroliniana	seed	cool	CC_CS_6-1	0.041	11.659	11.7	19.543	10.778	14.579	45		45	2.30261	3.08663	3.85968	0.881	0.0195778	0.0450801	0.0604294	0.0755639	0.384	32.6435	1.34049	5.389	3.335	1.61589	0.716209	1.67622	1.61457	1.8765	0.0368	0.05	0.03	0.04
Carpinus caroliniana	seed	cool	CC_CS_6-2	0.05	12.4	12.45	18.112	11.57	14.147	41	1	42	2.3189	2.96883	3.3871	0.83	0.0202439	0.045826	0.0586697	0.0669355	0.475	26.349	1.28027	5.123	3.66	1.39973	0.777169	1.46065	1.45094	1.8855	0.0448	0.07	0.06	0.065
Carpinus caroliniana	seed	cool	CC_CS_6-3	0	6.737	6.737	15.94	6.248	10.995	61	4	65	4.07779	5.91178	9.64821	0.489	0.00801639	0.0306775	0.0444748	0.0725842	0.333	37.7147	1.44975	4.122	2.642	1.56018	0.710527	2.36604	1.73241	1.845	0.0252	0.05	0.04	0.045
Carpinus caroliniana	seed	cool	CC_CS_6-4	0.013	9.367	9.38	19.279	8.736	13.144	60	3	63	3.2678	4.79306	6.72574	0.631	0.0105167	0.0327299	0.0480067	0.0673642	0.317	39.6247	1.46675	4.997	3.055	1.63568	0.691587	2.05818	1.77697	1.8758	0.0311	0.04	0.04	0.04
Carpinus caroliniana	seed	cool	CC_CS_6-5	0.034	11.051	11.085	20.36	10.397	14.403	63		63	3.0943	4.37409	5.70084	0.654	0.010381	0.0321218	0.0454072	0.0591802	0.335	37.3955	1.41359	5.196	3.348	1.55197	0.723026	1.84237	1.72771	1.8743	0.0349	0.04	0.05	0.045
Carpinus caroliniana	seed	cool	CC_CS_7-1	0.006	19.29	19.296	28.601	18.077	19.039	76	2	78	2.72718	4.09685	4.04355	1.213	0.0159605	0.0424111	0.0637113	0.0628823	0.296	42.3931	1.50223	6.838	4.462	1.5325	0.724869	1.48269	1.837	1.8922	0.0701	0.05	0.05	0.05
Carpinus caroliniana	seed	cool	CC_CS_7-2	0.002	13.547	13.549	26.47	12.737	16.44	88	2	90	3.40008	5.47445	6.64354	0.81	0.00920455	0.0306007	0.0492701	0.0597918	0.243	51.7131	1.6101	6.009	3.677	1.63421	0.691204	1.95394	2.02874	1.8721	0.0569	0.04	0.08	0.06
Carpinus caroliniana	seed	cool	CC_CS_7-3	0.065	18.776	18.841	28.706	17.583	18.699	62		62	2.15983	3.31569	3.30209	1.193	0.0192419	0.0415593	0.0638002	0.0635386	0.286	43.7362	1.53516	6.907	4.304	1.60479	0.709116	1.52887	1.86881	1.8934	0.0601	0.05	0.04	0.045
Carpinus caroliniana	seed	cool	CC_CS_7-4	0	22.511	22.511	29.205	20.979	20.077	63	1	64	2.19141	3.18773	2.84305	1.532	0.0243175	0.0524568	0.0763062	0.0680556	0.332	37.8896	1.45465	7.297	4.96	1.47117	0.733682	1.29737	1.73642	1.9021	0.0557	0.04	0.04	0.04
Carpinus caroliniana	seed	cool	CC_CS_7-5	0.042	20.138	20.18	27.806	18.728	19.485	61		61	2.19377	3.13061	3.0291	1.41	0.0231148	0.0507085	0.0723634	0.0700169	0.327	38.3139	1.42705	6.889	4.796	1.43641	0.735799	1.38077	1.74794	1.8994	0.0631	0.04	0.06	0.05
[truncated: 7 more columns]
